# Supplementary material for: Tetra­kis[μ-2-(4-hy­droxy­phenyl)­acetato]-κ3 O,O′:O;κ3 O:O,O′-bis­{aqua­(4,4′-bi­pyridine-κN)bis­[2-(4-hy­droxy­phenyl)­acetato-κ2 O,O]neodymium(III)} monohydrate
Source: Acta Crystallogr Sect E Struct Rep Online. 2010 Oct 30;66(Pt 11):m1476–7. doi: 10.1107/S1600536810043023 (PMC3009128; doi:10.1107/S1600536810043023)
Supplement: Supplementary file 2 [file e-66-m1476-Isup2.hkl]

#
# h,k,l, Fc-squared, Fo-squared, sigma(Fo-squared) and status flag
#
data_I
_shelx_title ' J in P-1'
_shelx_refln_list_code          4
_shelx_F_calc_maximum      360.03
_exptl_crystal_F_000      1576.00
_reflns_d_resolution_high  0.8409
 
loop_
 _symmetry_equiv_pos_as_xyz
 'x, y, z'
 '-x, -y, -z'
 
_cell_length_a    11.7754
_cell_length_b    16.3732
_cell_length_c    18.4864
_cell_angle_alpha  83.672
_cell_angle_beta   71.926
_cell_angle_gamma  70.814
 
_shelx_F_squared_multiplier     1.000
 
loop_
 _refln_index_h
 _refln_index_k
 _refln_index_l
 _refln_F_squared_calc
 _refln_F_squared_meas
 _refln_F_squared_sigma
 _refln_observed_status
   1   0   0     8609.81     8572.64    176.87 o
   2   0   0    65413.61    63091.95    873.24 o
   3   0   0     2130.45     2540.53     55.20 o
   4   0   0    13882.08    14861.33    175.38 o
   5   0   0    12207.44    12070.81    145.15 o
   6   0   0      120.08       99.61     12.56 o
   7   0   0     9866.95     9718.42    148.62 o
   8   0   0     8820.42     8647.66    197.74 o
   9   0   0     1122.90     1199.87     60.22 o
  10   0   0     2268.12     2173.54     87.82 o
  11   0   0      147.78       71.24     29.96 o
  12   0   0      633.70      612.52     58.06 o
 -12   1   0      135.35       23.42     27.13 o
 -11   1   0      929.18      889.78     64.35 o
 -10   1   0       16.06        2.41     29.05 o
  -9   1   0     2503.60     2534.91     92.78 o
  -8   1   0     5287.73     5204.56    206.04 o
  -7   1   0     6816.86     6485.73    133.21 o
  -6   1   0     7240.44     7325.88    110.32 o
  -5   1   0     7464.37     7802.50     91.23 o
  -4   1   0    10101.35    10145.17    211.55 o
  -3   1   0     5043.67     5184.87     85.91 o
  -2   1   0    65864.32    62906.72   1233.28 o
  -1   1   0    41469.14    39319.04   1093.51 o
   1   1   0    17713.69    18461.32    367.42 o
   2   1   0     3974.50     4173.30     67.78 o
   3   1   0      496.92      511.51     17.60 o
   4   1   0    32928.01    33229.67    336.97 o
   5   1   0     2486.68     2420.75     38.82 o
   6   1   0    22961.74    22606.20    242.13 o
   7   1   0     1712.79     1652.73     40.64 o
   8   1   0     3771.79     3762.13     85.72 o
   9   1   0     1324.84     1334.86     63.42 o
  10   1   0      213.62      244.43     35.52 o
  11   1   0      814.56      694.39     91.52 o
  12   1   0       88.78       93.83     32.06 o
 -12   2   0       26.74       39.05     29.82 o
 -11   2   0      378.39      304.40     44.38 o
 -10   2   0     4085.22     3854.30    126.41 o
  -9   2   0       63.80       58.24     37.85 o
  -8   2   0     5583.62     5410.50    144.63 o
  -7   2   0     3448.89     3545.58    201.61 o
  -6   2   0      228.44      237.23     23.76 o
  -5   2   0      524.69      635.90     20.20 o
  -4   2   0      112.73      104.16      7.62 o
  -3   2   0    52219.99    51279.56    670.84 o
  -2   2   0    13480.56    13862.23    414.92 o
  -1   2   0    12915.45    13321.01    273.58 o
   0   2   0     4348.26     4938.90    124.40 o
   1   2   0       11.85        0.00      5.79 o
   2   2   0    51507.80    51295.12    786.98 o
   3   2   0     4867.10     5263.10     84.96 o
   4   2   0    14800.45    14744.87    193.61 o
   5   2   0    35215.16    34416.43    384.67 o
   6   2   0     1692.90     1797.15     34.15 o
   7   2   0     7510.86     7448.35    144.28 o
   8   2   0        6.98        0.00     10.84 o
   9   2   0      255.17      257.75     31.84 o
  10   2   0     3156.50     3163.66    126.40 o
  11   2   0      256.76      182.38     34.75 o
  12   2   0     2804.85     2753.20    107.78 o
  13   2   0      355.40      298.67     46.59 o
 -11   3   0     1835.34     1826.83     91.61 o
 -10   3   0     1462.83     1466.47     75.48 o
  -9   3   0     6021.33     5904.85    162.11 o
  -8   3   0      320.42      278.41     34.83 o
  -7   3   0       70.84       58.64     18.82 o
  -6   3   0       29.40       48.29     10.26 o
  -5   3   0     2270.31     2422.96     51.13 o
  -4   3   0    56382.99    55518.66    736.62 o
  -3   3   0      152.40      173.47     11.24 o
  -2   3   0    28666.19    28609.39    435.18 o
  -1   3   0     1738.41     1827.67     53.39 o
   0   3   0      584.75      584.95     65.99 o
   1   3   0     1043.95     1101.32     26.57 o
   2   3   0       46.71       36.05      6.28 o
   3   3   0    55178.42    54853.50    587.22 o
   4   3   0     9440.43     9664.94    147.89 o
   5   3   0     3293.32     3203.47     57.32 o
   6   3   0     4814.03     4511.20     71.14 o
   7   3   0        0.13        0.00      6.11 o
   8   3   0     1095.89     1160.31     51.96 o
   9   3   0     1050.55     1052.67     44.55 o
  10   3   0     4114.10     3949.04    173.28 o
  11   3   0     4814.53     4772.30    142.49 o
  12   3   0      180.48      171.71     84.25 o
  13   3   0     1635.60     1526.87    138.29 o
 -11   4   0     3333.21     3211.72    153.63 o
 -10   4   0     1531.97     1328.42     76.17 o
  -9   4   0      216.25      104.87     47.25 o
  -8   4   0      222.12      272.88     35.57 o
  -7   4   0       57.56       26.54     23.41 o
  -6   4   0     4829.59     4885.88     89.45 o
  -5   4   0    10823.31    10914.03    163.59 o
  -4   4   0     3975.74     3934.41     75.01 o
  -3   4   0    34245.68    34527.75    410.05 o
  -2   4   0     2104.42     2208.72     39.33 o
  -1   4   0     2851.08     2893.73     77.41 o
   0   4   0     2900.42     2922.57     49.40 o
   1   4   0    18026.22    18242.22    247.41 o
   2   4   0   101517.71    93599.68   1924.84 o
   3   4   0      762.18      816.57     18.37 o
   4   4   0    53919.33    54001.19    534.62 o
   5   4   0    10035.08    10355.49    116.82 o
   6   4   0        3.62       12.34      5.96 o
   7   4   0     2390.60     2371.18     53.29 o
   8   4   0      205.20      201.26     21.30 o
   9   4   0     7192.61     7011.78    232.31 o
  10   4   0     1015.60     1015.78     75.33 o
  11   4   0     1859.69     1954.23     83.53 o
  12   4   0      503.83      498.56     82.12 o
  13   4   0        4.64        5.70     40.27 o
 -11   5   0       70.03        3.36     26.14 o
 -10   5   0      149.95      203.67     40.60 o
  -9   5   0       20.46       14.77     22.63 o
  -8   5   0      575.30      672.53     88.61 o
  -7   5   0     8732.59     8569.44    202.26 o
  -6   5   0      378.87      395.10     36.20 o
  -5   5   0     3112.01     2803.04     67.99 o
  -4   5   0     6184.41     6010.34    100.16 o
  -3   5   0     1508.17     1413.41     33.19 o
  -2   5   0     3935.92     4218.87     65.61 o
  -1   5   0      327.54      309.15     15.78 o
   0   5   0    20035.82    20196.85    243.84 o
   1   5   0    25097.93    25895.91    308.44 o
   2   5   0    18234.40    18057.69    220.17 o
   3   5   0    32760.05    32238.57    382.58 o
   4   5   0       70.14       63.49      7.90 o
   5   5   0        5.16        1.59      5.06 o
   6   5   0     2853.75     2989.20     45.50 o
   7   5   0     1082.05     1074.22     28.35 o
   8   5   0     8492.67     8470.83    154.46 o
   9   5   0      196.27      228.54     29.74 o
  10   5   0     6945.20     6842.75    140.83 o
  11   5   0      530.57      548.54     81.76 o
  12   5   0        0.69        0.00     29.36 o
  13   5   0       73.26       54.71     47.07 o
 -10   6   0        6.72        4.53     24.99 o
  -9   6   0      608.70      644.00     58.17 o
  -8   6   0     3102.00     3007.12    107.75 o
  -7   6   0      489.83      493.77     45.69 o
  -6   6   0     9201.72     9118.43    209.25 o
  -5   6   0     1467.68     1517.82     48.35 o
  -4   6   0     4736.52     5009.12     90.23 o
  -3   6   0      460.68      498.31     21.17 o
  -2   6   0      101.38      152.83     12.34 o
  -1   6   0    26091.76    25820.88    280.59 o
   0   6   0     1560.85     1566.37     36.23 o
   1   6   0    20662.79    20307.29    247.18 o
   2   6   0    17743.24    18113.69    222.45 o
   3   6   0     1809.63     1939.88     45.46 o
   4   6   0     5411.16     5678.87     94.29 o
   5   6   0      121.31      106.08      9.72 o
   6   6   0    15615.95    15693.60    186.25 o
   7   6   0     9544.85     9737.51    124.58 o
   8   6   0     2262.80     2331.31     54.54 o
   9   6   0     6505.83     6561.12    137.66 o
  10   6   0      247.63      220.56     28.99 o
  11   6   0      262.74      256.27     31.65 o
  12   6   0        3.32        0.00     40.15 o
  13   6   0      219.42      196.47     41.93 o
 -10   7   0      413.61      486.37     67.63 o
  -9   7   0      323.00      362.17     48.56 o
  -8   7   0     3037.25     2895.03    108.13 o
  -7   7   0     5437.58     5397.14    151.95 o
  -6   7   0      344.54      342.15     43.61 o
  -5   7   0      795.02      838.07     37.56 o
  -4   7   0       86.31       76.98     12.84 o
  -3   7   0     1129.43      978.20     32.50 o
  -2   7   0    14593.02    14892.38    193.33 o
  -1   7   0      233.93      364.41     25.44 o
   0   7   0    56960.57    58022.61    629.02 o
   1   7   0     2037.36     2081.98     39.85 o
   2   7   0       96.62      102.43      9.62 o
   3   7   0    14031.50    15726.89    207.95 o
   4   7   0      309.99      303.71     15.74 o
   5   7   0     5815.05     4865.99    127.21 o
   6   7   0     2922.94     2830.66     50.57 o
   7   7   0     6720.27     6561.57     93.89 o
   8   7   0     4344.05     4186.71     98.41 o
   9   7   0      325.20      276.80     28.30 o
  10   7   0        0.59        8.54     15.40 o
  11   7   0       24.51       28.49     19.58 o
  12   7   0     2658.67     2608.90     87.91 o
  13   7   0     1594.14     1600.61     89.39 o
  -9   8   0     2017.40     2082.85     96.41 o
  -8   8   0     1658.12     1458.59     91.83 o
  -7   8   0      799.58      854.36    115.30 o
  -6   8   0     2547.28     2497.40     91.89 o
  -5   8   0        1.88        0.00     11.62 o
  -4   8   0     5455.08     5742.50    116.90 o
  -3   8   0     2839.88     2894.72     86.11 o
  -2   8   0    13127.64    13664.86    173.96 o
  -1   8   0    11651.37    11421.90    147.67 o
   0   8   0     2344.10     2516.48     42.05 o
   1   8   0      186.13      157.45     12.52 o
   2   8   0      917.63     1062.80     27.89 o
   3   8   0     7594.35     7439.92    106.70 o
   4   8   0    18236.95    18216.81    231.85 o
   5   8   0     4225.31     4127.42     77.31 o
   6   8   0    22737.07    22551.03    313.11 o
   7   8   0      151.70      142.23     15.92 o
   8   8   0       34.95       35.78     13.81 o
   9   8   0       16.97       16.48     15.69 o
  10   8   0      251.99      253.36     30.91 o
  11   8   0     3381.69     3560.65    101.29 o
  12   8   0      176.91      152.32     37.55 o
  13   8   0     2316.47     2640.21    115.04 o
  -9   9   0      116.39       64.25     32.36 o
  -8   9   0      834.31      828.20     65.84 o
  -7   9   0      367.04      357.71     44.09 o
  -6   9   0      813.74      837.02     57.59 o
  -5   9   0     1515.74     1418.07     53.16 o
  -4   9   0       19.32       14.26     13.74 o
  -3   9   0    14275.99    14193.55    237.69 o
  -2   9   0     2220.01     2234.13     53.81 o
  -1   9   0     6467.88     6610.99     95.79 o
   0   9   0     1202.65     1161.13     37.64 o
   1   9   0       84.89       92.12     10.82 o
   2   9   0    25713.87    26886.63    376.60 o
   3   9   0     3211.36     3198.19     64.58 o
   4   9   0    15496.52    15136.09    218.83 o
   5   9   0    24403.73    24190.01    335.06 o
   6   9   0      746.52      739.18     35.96 o
   7   9   0     3605.61     3578.53    107.54 o
   8   9   0      586.22      540.83     42.39 o
   9   9   0     1806.99     1907.73     65.96 o
  10   9   0     5725.88     5734.03    134.04 o
  11   9   0      340.67      291.32     34.57 o
  12   9   0     3423.28     3517.97    149.48 o
  13   9   0      415.76      373.13     42.03 o
  -8  10   0      214.59      177.82     92.37 o
  -7  10   0      620.33      598.56     56.89 o
  -6  10   0     3380.33     3355.56    115.99 o
  -5  10   0      443.68      506.33     36.97 o
  -4  10   0    14394.26    14227.27    246.18 o
  -3  10   0       20.95       23.97     16.92 o
  -2  10   0     2759.11     2808.83     71.88 o
  -1  10   0       44.76       61.07     11.85 o
   0  10   0      159.47      176.54     14.09 o
   1  10   0     5449.51     5581.47     84.58 o
   2  10   0       16.36       24.39     12.96 o
   3  10   0    26132.96    26080.39    358.73 o
   4  10   0     7607.80     7486.04    124.73 o
   5  10   0     4682.95     4655.47     88.68 o
   6  10   0     1178.62     1125.91     48.08 o
   7  10   0      723.42      757.55     51.58 o
   8  10   0     1491.64     1552.57    171.53 o
   9  10   0     2704.05     2704.62    162.73 o
  10  10   0     9048.43     8845.63    302.29 o
  11  10   0     5934.69     6179.56    146.73 o
  12  10   0        2.57        0.00     19.02 o
  -8  11   0      314.03      265.92     79.70 o
  -7  11   0      170.33      115.25     33.36 o
  -6  11   0     1605.49     1722.33     86.85 o
  -5  11   0     2925.42     2944.46     85.08 o
  -4  11   0      930.88      910.79     45.80 o
  -3  11   0     6327.16     6663.56    137.33 o
  -2  11   0       29.06       29.89     13.92 o
  -1  11   0     3554.01     3516.78     92.55 o
   0  11   0     1089.95     1034.46     42.09 o
   1  11   0     2201.64     2183.86     45.83 o
   2  11   0    24100.42    24169.34    337.83 o
   3  11   0       85.36       80.32     13.68 o
   4  11   0     2250.05     2136.21     54.31 o
   5  11   0      451.17      430.40     29.65 o
   6  11   0     1017.72      961.87     41.73 o
   7  11   0     8643.64     8210.82    159.57 o
   8  11   0      150.07      151.38     37.12 o
   9  11   0    14680.37    14698.93    321.63 o
  10  11   0     2206.97     2158.60     90.90 o
  11  11   0      617.03      589.17     55.49 o
  12  11   0      360.33      364.57     48.28 o
  -7  12   0     4686.77     5058.65    163.14 o
  -6  12   0      699.24      726.94     61.46 o
  -5  12   0     1493.00     1582.23     73.84 o
  -4  12   0       50.86       25.80     17.98 o
  -3  12   0        0.01        6.59     14.59 o
  -2  12   0      437.54      462.71     33.85 o
  -1  12   0        2.29       14.87     13.19 o
   0  12   0     6613.84     6871.98    134.69 o
   1  12   0    13777.69    13593.74    234.27 o
   2  12   0     1705.69     1636.75     62.74 o
   3  12   0     4036.15     4056.20    156.23 o
   4  12   0      222.47      211.72     23.26 o
   5  12   0     2886.39     2839.19     76.83 o
   6  12   0    11271.07    11066.29    202.49 o
   7  12   0     4484.79     4387.92    104.87 o
   8  12   0    10771.29    10723.19    248.56 o
   9  12   0      341.11      335.95     41.30 o
  10  12   0     2930.32     2992.50    110.27 o
  11  12   0      546.63      544.25     65.63 o
  12  12   0      162.57       84.19     32.24 o
  -6  13   0     1352.02     1257.96    128.46 o
  -5  13   0      184.91      115.06     25.42 o
  -4  13   0       36.77       37.61     19.88 o
  -3  13   0       87.62       70.12     20.38 o
  -2  13   0      311.76      304.45     30.83 o
  -1  13   0    21466.43    22051.39    419.14 o
   0  13   0     2066.04     2252.32    129.92 o
   1  13   0     5669.16     5351.50    117.11 o
   2  13   0     3739.52     3883.42     94.83 o
   3  13   0        2.10        0.00     11.63 o
   4  13   0     4736.92     4664.89    107.87 o
   5  13   0      904.32      834.19     42.63 o
   6  13   0    19130.42    18362.48    311.13 o
   7  13   0    16484.13    16176.37    281.52 o
   8  13   0      224.02      202.34     26.95 o
   9  13   0     1093.86     1050.10    108.51 o
  10  13   0      104.37       60.93     25.92 o
  11  13   0     1271.46     1075.49     72.62 o
  12  13   0     1535.97     1504.74     85.95 o
  -5  14   0      751.03      725.36     51.08 o
  -4  14   0      289.81      296.37     35.08 o
  -3  14   0     3149.35     3092.67     90.93 o
  -2  14   0     6728.88     6723.29    145.24 o
  -1  14   0     2087.59     2053.94     89.04 o
   0  14   0     4647.46     4469.08    235.70 o
   1  14   0       14.24        5.26     18.73 o
   2  14   0        2.91        0.00     14.07 o
   3  14   0      501.09      509.94     36.21 o
   4  14   0     2224.03     2260.84     75.64 o
   5  14   0    12389.04    12050.10    222.76 o
   6  14   0      236.29      206.75     46.62 o
   7  14   0     7701.01     7771.50    162.69 o
   8  14   0      136.25      155.24     25.81 o
   9  14   0       83.09       68.69     31.78 o
  10  14   0      364.25      241.93     38.99 o
  11  14   0      565.09      503.94     56.22 o
  -4  15   0     3871.53     3952.31    111.98 o
  -3  15   0     1423.51     1469.28     63.91 o
  -2  15   0     2872.77     3095.31    117.38 o
  -1  15   0     1831.04     1810.12     86.53 o
   0  15   0        6.72       27.55     21.93 o
   1  15   0      461.10      396.33     46.00 o
   2  15   0       17.79       15.89     16.05 o
   3  15   0     8355.58     8255.46    169.12 o
   4  15   0    10911.94    10837.94    207.85 o
   5  15   0       33.75       34.42     17.89 o
   6  15   0     4718.63     4680.73    159.56 o
   7  15   0     1170.18     1015.47     53.55 o
   8  15   0       11.99        1.61     16.01 o
   9  15   0     1639.35     1510.37     80.43 o
  10  15   0       23.73       30.67     27.54 o
  11  15   0     4735.39     4761.85    158.98 o
  -3  16   0     2962.07     3004.69    123.76 o
  -2  16   0     1174.35     1082.27     75.02 o
  -1  16   0       53.61       11.27     23.54 o
   0  16   0       46.00       43.22     42.03 o
   1  16   0       75.64       98.35     33.60 o
   2  16   0     8138.28     7841.22    209.10 o
   3  16   0     4587.22     4506.99    115.20 o
   4  16   0     2707.93     2641.51     83.66 o
   5  16   0     2630.26     2646.07    113.33 o
   6  16   0      137.59      129.73     24.93 o
   7  16   0       84.00       73.33     30.69 o
   8  16   0      397.46      453.47     43.58 o
   9  16   0     2504.43     2568.30    110.75 o
  10  16   0     3962.44     4010.14    142.36 o
  -2  17   0      140.61      132.66     37.60 o
  -1  17   0        1.24        4.05     24.73 o
   0  17   0      674.62      674.84     63.58 o
   1  17   0     3167.46     3319.59    187.05 o
   2  17   0        0.20        0.00     22.30 o
   3  17   0     8909.09     9188.93    238.04 o
   4  17   0     2056.33     1947.45     74.53 o
   5  17   0      100.84       76.95     23.26 o
   6  17   0      402.89      337.83     39.80 o
   7  17   0        6.32       46.09     21.65 o
   8  17   0     5858.85     5821.10    144.18 o
   9  17   0     1878.20     1966.20     96.87 o
   0  18   0     1996.23     2085.52    104.13 o
   1  18   0     1377.20     1316.85     84.30 o
   2  18   0     5236.86     5424.19    172.40 o
   3  18   0       72.23      107.07     35.58 o
   4  18   0     1411.09     1413.95     66.01 o
   5  18   0       32.19       36.28     21.92 o
   6  18   0      606.95      617.67     49.31 o
   7  18   0     5060.66     5272.68    137.88 o
   8  18   0       85.92      108.51     29.64 o
   2  19   0      642.30      697.49     68.68 o
   3  19   0      730.59      776.65     69.82 o
   4  19   0       95.36      101.89     54.89 o
   5  19   0     2178.43     1989.96     80.87 o
   6  19   0     2510.56     2584.13     94.72 o
  -5 -19   1      135.12      145.25     31.73 o
  -4 -19   1       22.66        0.00     58.41 o
  -3 -19   1       67.03       25.83     31.89 o
  -2 -19   1     2510.72     2839.02    122.39 o
  -8 -18   1     6137.09     6380.76    157.14 o
  -7 -18   1      623.46      625.36     50.49 o
  -6 -18   1      667.25      660.32     50.38 o
  -5 -18   1       12.31       22.98     20.59 o
  -4 -18   1      167.85      150.51     29.73 o
  -3 -18   1     5630.79     5686.56    271.12 o
  -2 -18   1      354.42      345.11     49.39 o
  -1 -18   1     3234.79     3337.88    130.32 o
   0 -18   1     2309.46     2288.73    107.55 o
  -9 -17   1     4001.93     4198.94    396.79 o
  -8 -17   1      140.43      177.71     31.34 o
  -7 -17   1      271.79      274.34     35.46 o
  -6 -17   1       12.09        0.00     18.03 o
  -5 -17   1      701.25      707.15     49.00 o
  -4 -17   1     6200.34     5980.61    142.88 o
  -3 -17   1      955.04     1047.61     71.67 o
  -2 -17   1     8640.39     8578.83    470.79 o
  -1 -17   1      222.61      232.44     40.73 o
   0 -17   1      533.90      449.70     54.24 o
   1 -17   1       17.41       21.48     26.88 o
   2 -17   1      125.90      147.92     38.30 o
 -10 -16   1      828.19      818.89     68.35 o
  -9 -16   1     1171.69     1080.52     84.31 o
  -8 -16   1      393.09      379.31     38.73 o
  -7 -16   1       92.68       33.02     20.70 o
  -6 -16   1     3706.19     3459.78     99.76 o
  -5 -16   1     1291.78     1344.07     60.71 o
  -4 -16   1     4355.26     4234.20    110.91 o
  -3 -16   1     6460.98     6632.63    148.74 o
  -2 -16   1      166.39      140.77     41.24 o
  -1 -16   1     1489.35     1396.36     76.36 o
   0 -16   1        0.74        0.00     40.39 o
   1 -16   1      759.69      708.70     61.78 o
   2 -16   1     2962.19     3185.45    124.07 o
   3 -16   1      135.16      164.79     40.35 o
 -10 -15   1      588.29      503.84     60.77 o
  -9 -15   1      157.91      136.26     62.11 o
  -8 -15   1      154.25      150.29     27.08 o
  -7 -15   1     2658.69     2630.22    108.37 o
  -6 -15   1        0.76        3.73     15.55 o
  -5 -15   1     8246.12     8027.26    167.39 o
  -4 -15   1     3720.58     3666.41     98.35 o
  -3 -15   1     8695.61     8323.96    229.39 o
  -2 -15   1      851.70      937.66     48.08 o
  -1 -15   1       11.69       17.74     20.94 o
   0 -15   1     1688.05     1639.72    104.75 o
   1 -15   1     1300.10     1146.67     71.26 o
   2 -15   1     3226.84     3173.56    120.00 o
   3 -15   1     7291.14     7237.84    160.02 o
   4 -15   1      147.64      133.33     41.71 o
 -11 -14   1     1401.49     1475.39     84.54 o
 -10 -14   1        0.17       13.45     37.18 o
  -9 -14   1      711.09      658.50     56.39 o
  -8 -14   1     1840.26     1804.98     66.59 o
  -7 -14   1     4217.88     4242.12    108.32 o
  -6 -14   1    10766.99    10712.39    205.08 o
  -5 -14   1      134.37      146.96     24.33 o
  -4 -14   1     3254.35     3303.41     89.35 o
  -3 -14   1      865.73      841.30     44.40 o
  -2 -14   1       18.63       33.51     15.26 o
  -1 -14   1     5975.62     6027.15    275.61 o
   0 -14   1      774.45      678.27     53.63 o
   1 -14   1    16743.48    16807.95    365.49 o
   2 -14   1     3456.86     3620.59     97.23 o
   3 -14   1     1047.92     1038.98     53.78 o
   4 -14   1     1669.00     1578.71     65.39 o
   5 -14   1        0.61        0.00     18.57 o
 -11 -13   1       36.19        3.28     25.09 o
 -10 -13   1       71.98       73.70     33.18 o
  -9 -13   1        6.72       20.88     25.66 o
  -8 -13   1     1871.54     1871.22     81.00 o
  -7 -13   1     9350.81     9074.41    178.60 o
  -6 -13   1     2923.15     2787.87     80.79 o
  -5 -13   1     7556.75     7213.63    147.60 o
  -4 -13   1      161.75      160.61     26.36 o
  -3 -13   1      687.53      758.09     40.25 o
  -2 -13   1     2163.50     2167.95     80.68 o
  -1 -13   1     3176.21     3150.89     82.51 o
   0 -13   1     9965.51    10135.41    238.58 o
   1 -13   1       30.24        2.78     19.53 o
   2 -13   1     1826.32     1840.06     68.96 o
   3 -13   1      401.87      415.13     48.56 o
   4 -13   1      177.55      161.94     27.21 o
   5 -13   1      797.99      827.48     50.67 o
   6 -13   1       13.87        0.00     25.88 o
 -12 -12   1      184.09      189.89     66.41 o
 -11 -12   1      161.14      131.49     39.85 o
 -10 -12   1      493.56      484.14     53.68 o
  -9 -12   1     1821.03     1897.38    157.39 o
  -8 -12   1       75.58       90.28     25.65 o
  -7 -12   1     9305.62     9079.13    175.76 o
  -6 -12   1     7398.70     7259.20    146.85 o
  -5 -12   1       69.21       31.76     14.88 o
  -4 -12   1       99.59       45.33     15.03 o
  -3 -12   1       13.11        2.07     11.65 o
  -2 -12   1     6243.41     6347.11    129.09 o
  -1 -12   1     5939.68     5701.66    119.17 o
   0 -12   1     1223.41     1228.43     38.37 o
   1 -12   1     1597.20     1649.88     68.11 o
   2 -12   1      349.02      339.15     39.26 o
   3 -12   1      595.40      570.05     38.25 o
   4 -12   1      162.19      171.39     27.05 o
   5 -12   1      491.87      433.27     37.90 o
   6 -12   1     5490.43     5823.32    170.82 o
   7 -12   1       44.32       31.81     49.74 o
 -12 -11   1      117.01       73.81     31.35 o
 -11 -11   1     1171.67     1248.71    145.63 o
 -10 -11   1     4408.71     4581.30    143.14 o
  -9 -11   1      240.38      321.69     41.43 o
  -8 -11   1    16354.71    15966.37    338.32 o
  -7 -11   1     2408.93     2413.89     86.54 o
  -6 -11   1       55.85       34.33     22.84 o
  -5 -11   1     5187.46     5287.53    112.97 o
  -4 -11   1      354.33      351.60     23.72 o
  -3 -11   1    22838.59    22824.07    321.82 o
  -2 -11   1     2175.61     2276.23     55.56 o
  -1 -11   1     5957.20     5960.23     81.43 o
   0 -11   1     3938.13     4089.16     76.06 o
   1 -11   1      828.55      796.37     59.73 o
   2 -11   1      996.41      958.00     42.37 o
   3 -11   1       34.93       31.36     16.52 o
   4 -11   1     7819.31     8041.38    160.70 o
   5 -11   1     3054.01     3090.15    103.61 o
   6 -11   1      444.66      403.87     46.74 o
   7 -11   1     1463.76     1720.81     86.37 o
   8 -11   1       80.79       99.46     61.50 o
 -12 -10   1      793.36      911.71     57.61 o
 -11 -10   1     1972.98     2037.89     77.08 o
 -10 -10   1     7192.84     7605.42    198.31 o
  -9 -10   1     3790.91     3557.78    115.91 o
  -8 -10   1      132.34      148.28     27.39 o
  -7 -10   1     2673.34     2653.78     71.93 o
  -6 -10   1     2384.82     2328.21     65.14 o
  -5 -10   1     8899.49     8870.74    144.30 o
  -4 -10   1    20164.13    19876.10    282.39 o
  -3 -10   1      852.72      789.46     36.38 o
  -2 -10   1     2978.05     2765.10     44.17 o
  -1 -10   1      500.94      504.70     18.13 o
   0 -10   1     1686.67     1826.08     40.16 o
   1 -10   1       71.31       67.71     10.30 o
   2 -10   1      251.88      233.32     23.05 o
   3 -10   1    11872.93    11685.71    205.67 o
   4 -10   1     5215.40     5075.78    113.36 o
   5 -10   1     2954.32     3012.92    102.69 o
   6 -10   1     4204.76     4174.58    131.98 o
   7 -10   1      108.92       87.26     30.32 o
   8 -10   1      308.89      293.85     47.38 o
 -12  -9   1       96.60       61.37     24.26 o
 -11  -9   1     3443.37     3633.18    104.51 o
 -10  -9   1      510.97      488.37     40.00 o
  -9  -9   1       11.05       16.30     15.87 o
  -8  -9   1      243.97      163.51     27.49 o
  -7  -9   1     2106.94     2048.96    123.26 o
  -6  -9   1     9135.74     8836.53    142.81 o
  -5  -9   1     3327.80     3340.10     68.94 o
  -4  -9   1     7075.34     7039.62    116.44 o
  -3  -9   1    24186.92    25042.26    343.08 o
  -2  -9   1      610.69      690.39     26.54 o
  -1  -9   1      241.77      229.98     12.25 o
   0  -9   1      525.25      517.53     19.97 o
   1  -9   1     5480.98     5454.99     82.96 o
   2  -9   1     4419.63     4179.83     80.73 o
   3  -9   1     1297.68     1197.28     92.50 o
   4  -9   1     7944.07     7985.22    152.56 o
   5  -9   1       85.70       99.85     19.23 o
   6  -9   1      525.96      533.06     37.06 o
   7  -9   1      329.60      299.70     41.84 o
   8  -9   1       75.99       63.55     38.82 o
   9  -9   1     3826.92     3961.90    141.87 o
 -13  -8   1      756.69      681.12     65.75 o
 -12  -8   1     2355.34     2329.70     83.74 o
 -11  -8   1      217.91      203.44     30.30 o
 -10  -8   1      969.10      965.15     51.15 o
  -9  -8   1       86.63       94.61     19.83 o
  -8  -8   1      738.13      731.75     40.44 o
  -7  -8   1     6829.03     7131.34    119.59 o
  -6  -8   1      919.21      927.20     51.58 o
  -5  -8   1    14001.62    13185.71    225.98 o
  -4  -8   1     1196.06     1149.59     30.51 o
  -3  -8   1       70.46       97.34     10.10 o
  -2  -8   1      877.41     1096.38     28.54 o
  -1  -8   1     1201.02     1274.18     34.54 o
   0  -8   1     9769.35     9271.60    158.94 o
   1  -8   1     3167.50     3149.87     50.15 o
   2  -8   1     5552.38     5629.85     83.31 o
   3  -8   1     6878.14     6644.23    113.24 o
   4  -8   1      505.34      511.40     30.76 o
   5  -8   1      360.24      358.08     28.60 o
   6  -8   1      385.00      380.86     31.09 o
   7  -8   1     2934.45     2918.77    105.73 o
   8  -8   1     3799.14     3595.48    124.42 o
   9  -8   1      110.19       83.79     30.80 o
 -13  -7   1     1256.82     1413.52     92.01 o
 -12  -7   1      129.26      112.40     31.84 o
 -11  -7   1       32.31       37.27     21.17 o
 -10  -7   1        1.12        0.00     17.00 o
  -9  -7   1     1829.41     1775.90     66.13 o
  -8  -7   1     5656.45     5578.67    120.62 o
  -7  -7   1     4918.35     4820.21     84.95 o
  -6  -7   1    13758.80    13654.77    150.41 o
  -5  -7   1      437.62      483.34     22.09 o
  -4  -7   1     1334.04     1667.30     36.25 o
  -3  -7   1      143.15      143.63     11.36 o
  -2  -7   1     5820.82     6274.44     90.04 o
  -1  -7   1    41590.22    42907.97    507.30 o
   0  -7   1      235.09      244.75     12.09 o
   1  -7   1    21465.11    20713.74    230.63 o
   2  -7   1     4007.10     4263.34     61.13 o
   3  -7   1     1099.71     1063.11     33.67 o
   4  -7   1      670.55      694.59     60.30 o
   5  -7   1       43.12       52.81     14.58 o
   6  -7   1     9924.55     9997.32    182.30 o
   7  -7   1     1225.52     1151.26    130.71 o
   8  -7   1     3221.12     3010.21    172.68 o
   9  -7   1     1316.33     1144.19     73.02 o
  10  -7   1       27.02       15.11     26.93 o
 -13  -6   1      194.11      210.27     43.99 o
 -12  -6   1        1.34        0.07     23.54 o
 -11  -6   1       64.62       71.11     21.83 o
 -10  -6   1     4087.91     4168.82    106.10 o
  -9  -6   1      634.72      674.39     40.56 o
  -8  -6   1     8058.53     7843.18    127.76 o
  -7  -6   1     9607.35    10003.84    128.56 o
  -6  -6   1      509.21      428.47     16.18 o
  -5  -6   1     1409.61     1607.60     32.57 o
  -4  -6   1      215.44      210.65     16.13 o
  -3  -6   1    28854.46    28872.40    346.54 o
  -2  -6   1    26709.06    27693.97    332.14 o
  -1  -6   1     5149.39     4978.39     72.35 o
   0  -6   1    29318.51    27732.82    351.15 o
   1  -6   1       27.29       34.08      5.62 o
   2  -6   1      260.01      196.06     13.22 o
   3  -6   1     1001.71      976.23     27.92 o
   4  -6   1     4103.48     4223.03     79.08 o
   5  -6   1     8348.95     8282.69    150.52 o
   6  -6   1       34.69       73.72     16.22 o
   7  -6   1     9057.01     9119.79    227.02 o
   8  -6   1     2903.79     2732.61    161.15 o
   9  -6   1       50.28       27.39     23.37 o
  10  -6   1       16.92        0.00     23.58 o
 -13  -5   1       45.54        2.67     39.06 o
 -12  -5   1        4.87        0.00     29.72 o
 -11  -5   1     1034.77     1065.67    105.05 o
 -10  -5   1      175.76      203.51     38.50 o
  -9  -5   1    11396.45    11613.65    205.67 o
  -8  -5   1     2154.38     2268.30     89.92 o
  -7  -5   1     5233.67     5024.25     75.27 o
  -6  -5   1      333.27      350.91     15.56 o
  -5  -5   1     3327.99     3550.16     52.52 o
  -4  -5   1    45635.89    45073.16    480.45 o
  -3  -5   1      222.98      194.88     16.00 o
  -2  -5   1    50679.86    49013.25    570.43 o
  -1  -5   1    29734.58    30311.06    358.15 o
   0  -5   1     2041.26     2021.15     53.31 o
   1  -5   1      407.09      364.32     17.74 o
   2  -5   1        0.30        9.20      7.98 o
   3  -5   1     6532.22     6539.05     94.93 o
   4  -5   1     3522.69     3194.36     62.96 o
   5  -5   1     1766.83     1685.14     51.55 o
   6  -5   1    14691.70    14345.85    281.93 o
   7  -5   1        1.07        0.00     20.56 o
   8  -5   1     1766.05     1734.05     76.74 o
   9  -5   1      210.78      212.47     36.25 o
  10  -5   1      391.70      350.57     46.90 o
  11  -5   1     2457.73     2427.50    152.78 o
 -13  -4   1      373.44      207.67     68.05 o
 -12  -4   1      730.79      897.05    105.66 o
 -11  -4   1     3534.50     3389.79    114.67 o
 -10  -4   1     4346.73     4482.94    130.41 o
  -9  -4   1      468.27      445.57     31.53 o
  -8  -4   1      284.22      317.26     25.55 o
  -7  -4   1       53.05       31.23     10.21 o
  -6  -4   1       11.95       17.08      7.26 o
  -5  -4   1    12605.93    12908.86    158.92 o
  -4  -4   1      123.63      157.36     10.35 o
  -3  -4   1    22392.66    22483.43    244.70 o
  -2  -4   1     8689.63     8821.45    127.47 o
  -1  -4   1    10226.49    10369.94    146.41 o
   0  -4   1     1158.58     1233.98     30.10 o
   1  -4   1      721.89      748.30     25.68 o
   2  -4   1    19483.83    19313.96    234.61 o
   3  -4   1     4870.65     4984.28     85.12 o
   4  -4   1    29112.05    29103.97    351.92 o
   5  -4   1    11427.33    11332.44    168.25 o
   6  -4   1      382.04      401.52     22.58 o
   7  -4   1      282.25      265.84     70.42 o
   8  -4   1      277.46      234.37     35.18 o
   9  -4   1     2109.31     2022.54     86.61 o
  10  -4   1     1464.10     1469.80     99.77 o
  11  -4   1      601.38      533.61     98.62 o
 -12  -3   1     3421.75     3114.04    191.42 o
 -11  -3   1     2217.72     2427.44    163.46 o
 -10  -3   1     3592.77     3659.24    115.78 o
  -9  -3   1     1660.56     1647.57     56.02 o
  -8  -3   1       17.04       13.92     18.52 o
  -7  -3   1     4257.52     4374.84     75.73 o
  -6  -3   1      432.15      377.11     18.67 o
  -5  -3   1     8650.85     8278.60    108.56 o
  -4  -3   1    11865.53    11269.19    149.67 o
  -3  -3   1     4191.55     4328.43     57.68 o
  -2  -3   1     7991.34     7611.57    156.87 o
  -1  -3   1      350.52      349.47     13.65 o
   0  -3   1     6711.62     7126.24    236.67 o
   1  -3   1     1600.79     1656.44     38.33 o
   2  -3   1     2315.43     2320.74     43.99 o
   3  -3   1    71385.65    68541.62    789.54 o
   4  -3   1      403.02      329.10     17.47 o
   5  -3   1     3963.13     3670.60     58.03 o
   6  -3   1      381.50      406.06     21.69 o
   7  -3   1      169.23      178.06     26.00 o
   8  -3   1     2907.37     2788.16     94.60 o
   9  -3   1      152.69      184.22     33.60 o
  10  -3   1     4498.50     4365.56    138.56 o
  11  -3   1     2314.69     2377.97    102.49 o
  12  -3   1      110.99      141.52     38.90 o
 -12  -2   1        2.93        0.00     26.20 o
 -11  -2   1     1555.97     1578.57     94.92 o
 -10  -2   1      484.52      460.82     44.67 o
  -9  -2   1       60.09       60.05     20.69 o
  -8  -2   1     4505.72     4363.43     95.79 o
  -7  -2   1      268.20      349.47     20.10 o
  -6  -2   1    15795.64    14930.27    219.35 o
  -5  -2   1     5753.96     5401.51     79.82 o
  -4  -2   1     7443.42     7631.30     98.24 o
  -3  -2   1     3047.16     3077.90     45.22 o
  -2  -2   1     2578.31     2748.91     47.31 o
  -1  -2   1    19346.91    19540.99    524.52 o
   0  -2   1     9335.16     9512.09    194.37 o
   1  -2   1    18288.91    17792.63    359.01 o
   2  -2   1    42763.07    41193.16   1020.72 o
   3  -2   1     2186.13     2234.27     45.59 o
   4  -2   1    24928.49    25461.67    282.72 o
   5  -2   1      854.02      870.89     34.91 o
   6  -2   1      661.82      536.49     32.68 o
   7  -2   1     6747.54     6558.19    157.07 o
   8  -2   1      253.27      230.51     98.38 o
   9  -2   1    13266.42    12705.39    278.93 o
  10  -2   1     1340.33     1435.92    128.95 o
  11  -2   1      497.27      586.15     64.72 o
  12  -2   1       34.15       45.30     29.08 o
 -12  -1   1      577.69      446.87     51.22 o
 -11  -1   1        1.22        0.00     17.79 o
 -10  -1   1      204.50      224.48     34.56 o
  -9  -1   1     2029.60     1950.30     78.16 o
  -8  -1   1     2954.54     2878.60     92.69 o
  -7  -1   1    16982.62    16550.53    216.76 o
  -6  -1   1        0.69        0.00      6.93 o
  -5  -1   1    17808.57    17452.05    188.67 o
  -4  -1   1     8616.16     8938.05    101.96 o
  -3  -1   1     6879.51     7173.25    113.02 o
  -2  -1   1     4400.82     4318.66     61.22 o
  -1  -1   1       81.57       82.63      5.51 o
   1  -1   1    20471.04    20439.81    406.79 o
   2  -1   1    54909.43    50299.71   1016.48 o
   3  -1   1    32575.86    32634.13    395.04 o
   4  -1   1      154.11      149.19     12.48 o
   5  -1   1     9692.47     9816.39    110.40 o
   6  -1   1       21.34       14.65      5.68 o
   7  -1   1     3333.57     3267.08     81.72 o
   8  -1   1    11791.02    11451.64    247.22 o
   9  -1   1        1.08        0.00     16.21 o
  10  -1   1     1852.47     1777.81     79.16 o
  11  -1   1       19.69       13.37     23.22 o
  12  -1   1        2.44        0.00     28.08 o
 -12   0   1       71.22       22.04     27.29 o
 -11   0   1      346.64      264.15     39.65 o
 -10   0   1        0.76        0.00     19.01 o
  -9   0   1     3153.33     3227.71    105.51 o
  -8   0   1     3035.81     2922.51     94.67 o
  -7   0   1     3641.84     3629.77     73.06 o
  -6   0   1    16765.80    16378.39    390.94 o
  -5   0   1        0.22        0.00      5.34 o
  -4   0   1       45.35       18.37      4.83 o
  -3   0   1      455.68      346.20     11.58 o
  -2   0   1     6975.97     7160.69    127.60 o
  -1   0   1    60439.73    56720.08    784.81 o
   1   0   1    29477.73    28640.55    462.47 o
   2   0   1    11172.71    11454.76    187.89 o
   3   0   1     2525.36     2633.44     68.39 o
   4   0   1     1793.72     1674.38     44.08 o
   5   0   1      391.04      392.39     13.05 o
   6   0   1    31729.15    31872.86    348.42 o
   7   0   1     3499.76     3571.28     61.67 o
   8   0   1     3768.04     3590.77    122.82 o
   9   0   1     1354.32     1333.75     63.15 o
  10   0   1       25.93        0.00     17.88 o
  11   0   1      303.46      196.06     34.57 o
  12   0   1      120.35      121.35     33.90 o
 -12   1   1      429.27      460.10     54.24 o
 -11   1   1       82.99       49.43     27.40 o
 -10   1   1     2953.37     2904.64    106.79 o
  -9   1   1      190.05      167.55     30.34 o
  -8   1   1    13764.22    13126.63    278.94 o
  -7   1   1     4329.55     4370.41    118.64 o
  -6   1   1      106.42      131.89     19.41 o
  -5   1   1     1228.59     1511.46     34.99 o
  -4   1   1     1191.89     1244.43     38.08 o
  -3   1   1     1398.72     1318.70     28.25 o
  -2   1   1    17212.18    17369.29    356.57 o
  -1   1   1    18072.79    18527.44    371.49 o
   0   1   1    32963.83    32193.89    791.94 o
   1   1   1     1108.73     1133.42     23.06 o
   2   1   1     6282.60     6521.49    108.78 o
   3   1   1    13889.97    15164.08    222.62 o
   4   1   1     6346.76     6254.18     81.94 o
   5   1   1    33451.32    32837.64    395.79 o
   6   1   1     1792.10     1739.41     30.67 o
   7   1   1    10708.56    11114.14    157.94 o
   8   1   1     3957.92     3847.48     85.80 o
   9   1   1       73.27       48.13     46.95 o
  10   1   1     1506.23     1483.84     69.90 o
  11   1   1      217.76      191.87     33.75 o
  12   1   1     2289.34     2252.40    158.06 o
  13   1   1      688.10      815.88     68.63 o
 -11   2   1     2251.34     2223.87     98.45 o
 -10   2   1      412.98      475.21     91.77 o
  -9   2   1    10209.73     9946.36    233.84 o
  -8   2   1     1030.52      915.38     61.44 o
  -7   2   1     1342.46     1364.37     59.33 o
  -6   2   1      525.60      460.84     54.81 o
  -5   2   1      502.44      478.87     17.59 o
  -4   2   1    26823.66    25515.39    327.85 o
  -3   2   1      778.67      708.44     27.37 o
  -2   2   1     1328.34     1277.17     44.04 o
  -1   2   1    37291.89    36665.17    725.02 o
   0   2   1      392.14      404.48     16.92 o
   1   2   1      185.93      223.50     36.03 o
   2   2   1     9228.27     9596.58    334.01 o
   3   2   1    26870.37    27270.48    338.03 o
   4   2   1    14686.82    14392.78    204.75 o
   5   2   1     5067.33     4871.72     93.12 o
   6   2   1     2993.90     2684.25     62.26 o
   7   2   1       94.93       70.48      9.72 o
   8   2   1      143.11      114.48     16.40 o
   9   2   1      170.73      173.10     43.73 o
  10   2   1     1184.50     1202.52     63.56 o
  11   2   1     5396.05     5122.60    149.03 o
  12   2   1       25.69       39.40     40.21 o
  13   2   1     2679.14     2709.22    112.83 o
 -11   3   1     3505.40     3322.32    136.10 o
 -10   3   1     3602.88     3564.86    124.44 o
  -9   3   1      904.67      786.74    100.26 o
  -8   3   1       91.02       69.85     45.61 o
  -7   3   1      951.15      899.39     50.99 o
  -6   3   1     3164.70     3050.22     84.00 o
  -5   3   1    11036.04    10878.94    191.77 o
  -4   3   1    10073.02    10622.16    141.22 o
  -3   3   1    71655.20    71693.00    825.39 o
  -2   3   1     1547.09     1674.93     36.12 o
  -1   3   1      695.48      700.32     19.60 o
   0   3   1      368.10      395.49     14.10 o
   1   3   1     1992.17     2140.27     42.71 o
   2   3   1    69912.41    69267.26   1199.42 o
   3   3   1     4054.55     3973.78     98.66 o
   4   3   1    18714.09    18175.32    229.18 o
   5   3   1     2998.69     2649.31     49.06 o
   6   3   1     1278.54     1280.67     37.53 o
   7   3   1      512.46      562.07     25.03 o
   8   3   1        7.08        0.00     11.04 o
   9   3   1     3991.80     3985.38     81.42 o
  10   3   1     6678.68     6803.64    457.99 o
  11   3   1      950.86      952.76     61.06 o
  12   3   1     1719.03     1930.14    166.49 o
  13   3   1        0.96        0.00     36.51 o
 -11   4   1      318.85      380.60     90.01 o
 -10   4   1      247.54      196.25     54.28 o
  -9   4   1      414.32      393.73     87.04 o
  -8   4   1      289.65      330.01     39.86 o
  -7   4   1     3240.27     3131.01    100.79 o
  -6   4   1      595.06      611.11     42.16 o
  -5   4   1    11530.49    11786.83    303.72 o
  -4   4   1    40795.08    41568.45    493.85 o
  -3   4   1      133.63      118.83     10.64 o
  -2   4   1     1893.86     1867.79     41.14 o
  -1   4   1     1446.06     1587.06     29.11 o
   0   4   1     6972.64     7224.60    126.80 o
   1   4   1    59841.11    59374.03    794.44 o
   2   4   1     2604.03     2627.30     56.75 o
   3   4   1    42704.47    41632.52    548.65 o
   4   4   1     8072.10     8420.06    135.78 o
   5   4   1     3121.50     3172.32     54.80 o
   6   4   1       14.97       22.62     14.53 o
   7   4   1     1554.09     1687.86     49.15 o
   8   4   1    13162.41    13296.27    221.79 o
   9   4   1      231.03      228.51     20.97 o
  10   4   1    10132.09    10102.63    228.24 o
  11   4   1     1623.94     1561.21    116.39 o
  12   4   1       92.80       62.96     45.37 o
  13   4   1        7.08        0.00     38.09 o
 -10   5   1       27.77        0.00     23.09 o
  -9   5   1      475.22      411.78     51.86 o
  -8   5   1     1804.91     1770.93     78.52 o
  -7   5   1      229.20      211.62     31.65 o
  -6   5   1     6531.25     6458.71    160.21 o
  -5   5   1     2408.70     2376.04     54.75 o
  -4   5   1     2728.16     2615.23     55.67 o
  -3   5   1     5193.72     5514.75     83.97 o
  -2   5   1       79.16      109.07     10.10 o
  -1   5   1     4128.46     3995.63     54.03 o
   0   5   1     8899.14     9414.91    121.76 o
   1   5   1    14565.04    14032.47    189.83 o
   2   5   1    42049.29    40816.64    549.17 o
   3   5   1     5323.05     5344.27     95.42 o
   4   5   1     2819.70     2781.14     47.77 o
   5   5   1     3477.68     3511.06     50.16 o
   6   5   1     8655.62     8783.00    105.16 o
   7   5   1    13914.52    14452.65    157.99 o
   8   5   1     1048.27     1049.70     45.89 o
   9   5   1     7878.81     8015.42    151.57 o
  10   5   1      538.48      573.25     49.69 o
  11   5   1       10.17        0.00     30.20 o
  12   5   1       86.91       25.84     42.34 o
  13   5   1      217.97      132.40     36.35 o
 -10   6   1       23.68       40.00     29.35 o
  -9   6   1      447.37      509.20     53.82 o
  -8   6   1      865.41      924.57    144.54 o
  -7   6   1     6608.43     6837.60    176.41 o
  -6   6   1       90.87       81.85     21.42 o
  -5   6   1     2986.93     3194.39     75.92 o
  -4   6   1      468.53      461.58     23.91 o
  -3   6   1       80.52      123.07     13.33 o
  -2   6   1    18286.34    18235.46    213.81 o
  -1   6   1      186.54      198.62      9.22 o
   0   6   1    20153.95    18890.74    272.00 o
   1   6   1     3600.57     3522.11     55.46 o
   2   6   1      681.42      654.91     20.21 o
   3   6   1      388.41      444.60     18.68 o
   4   6   1     1143.29     1222.08     28.71 o
   5   6   1    11097.23    10831.72    146.13 o
   6   6   1    12795.94    13242.17    159.99 o
   7   6   1     5785.09     5917.31     76.23 o
   8   6   1     7088.92     7114.36    127.96 o
   9   6   1      107.14      107.91     19.72 o
  10   6   1       42.54       37.88     16.86 o
  11   6   1       31.73       22.80     16.03 o
  12   6   1     1648.81     1698.06     84.99 o
  13   6   1     1518.94     1398.16     83.79 o
 -10   7   1       10.30        0.00     24.01 o
  -9   7   1     2105.51     2305.11    101.62 o
  -8   7   1     3568.16     3483.38    121.99 o
  -7   7   1      895.74      863.43     58.61 o
  -6   7   1     2536.04     2507.28     90.84 o
  -5   7   1      204.90      233.28     31.34 o
  -4   7   1     1316.32     1241.11     39.10 o
  -3   7   1     2664.72     2540.05     56.75 o
  -2   7   1     7190.45     7165.42     99.58 o
  -1   7   1    22123.06    20894.55    214.49 o
   0   7   1      390.36      416.68     18.08 o
   2   7   1     5096.01     5758.62    109.39 o
   3   7   1    12511.15    13569.90    193.39 o
   4   7   1    25437.49    25591.09    313.52 o
   5   7   1      680.08      711.06     44.35 o
   6   7   1    19298.64    18983.68    266.82 o
   7   7   1     2335.20     2265.14     45.31 o
   8   7   1     1550.24     1486.11     52.66 o
   9   7   1       41.21       58.67     16.49 o
  10   7   1       69.67       42.50     22.89 o
  11   7   1     1880.52     2026.32     63.16 o
  12   7   1      841.92      895.87     54.52 o
  13   7   1     1855.92     1970.48    165.58 o
  -9   8   1       71.18       60.85     29.40 o
  -8   8   1     2667.06     2634.16    174.80 o
  -7   8   1      544.97      426.85     75.51 o
  -6   8   1      210.28      152.01     40.64 o
  -5   8   1     1249.94     1285.35     56.01 o
  -4   8   1        7.93       12.20     12.79 o
  -3   8   1     8906.48     8729.88    140.79 o
  -2   8   1    14094.77    14012.94    179.64 o
  -1   8   1     1681.81     1581.85     30.47 o
   0   8   1     9906.63    10736.23    129.48 o
   1   8   1       28.08       23.03     10.07 o
   2   8   1    11596.17    11991.66    159.13 o
   3   8   1      936.24      701.92     22.71 o
   4   8   1     3802.36     3770.81     64.37 o
   5   8   1    12661.96    11877.40    199.71 o
   6   8   1      482.78      530.01     41.08 o
   7   8   1     2236.23     2251.52     50.39 o
   8   8   1       17.68       24.29     13.13 o
   9   8   1       24.60       33.83     15.43 o
  10   8   1     5270.97     5159.67    132.53 o
  11   8   1       19.84       18.82     19.47 o
  12   8   1     5122.74     5352.42    117.29 o
  13   8   1      628.07      768.48    179.05 o
  -9   9   1     1893.79     2002.33    159.46 o
  -8   9   1       29.59        0.00     20.82 o
  -7   9   1       41.78       22.45     24.02 o
  -6   9   1     2741.73     2766.29    101.77 o
  -5   9   1     1189.18     1208.78     73.10 o
  -4   9   1    15797.81    15704.97    263.88 o
  -3   9   1      314.74      295.96     29.34 o
  -2   9   1     3910.02     3862.91     77.52 o
  -1   9   1     2783.28     2933.60     50.80 o
   0   9   1        2.90        2.96      6.60 o
   1   9   1     1606.54     2119.44     49.69 o
   2   9   1      966.33     1019.63     32.26 o
   3   9   1     6020.36     5499.10     95.32 o
   4   9   1    13815.49    13626.48    200.62 o
   5   9   1     3898.05     3721.63    102.46 o
   6   9   1     2523.06     2378.65     56.25 o
   7   9   1      118.77       70.71     15.13 o
   8   9   1     1609.65     1692.42     69.24 o
   9   9   1     3631.75     3453.94     92.19 o
  10   9   1     1759.93     1784.49     71.50 o
  11   9   1     6844.90     6891.63    155.36 o
  12   9   1       25.80       27.30     18.85 o
  13   9   1      756.73      660.87     52.21 o
  -8  10   1      853.05      770.72    142.53 o
  -7  10   1      478.61      482.84     68.78 o
  -6  10   1     3773.91     3854.42    195.12 o
  -5  10   1     5501.90     5608.47    145.89 o
  -4  10   1       18.75       36.08     16.53 o
  -3  10   1     4834.67     4810.49    115.48 o
  -2  10   1      165.08      165.78     20.30 o
  -1  10   1      814.83      818.93     27.42 o
   0  10   1     3894.58     3907.61     65.87 o
   1  10   1      504.19      502.96     20.57 o
   2  10   1    23666.35    23897.88    331.54 o
   3  10   1     3926.92     3923.91    121.14 o
   4  10   1     8869.35     8715.41    140.83 o
   5  10   1     6140.61     6183.16    108.92 o
   6  10   1      150.36      168.31     28.81 o
   7  10   1     1899.53     1817.12    100.14 o
   8  10   1        7.82       19.60     14.33 o
   9  10   1    10999.66    10949.18    251.65 o
  10  10   1     9623.92     9827.48    236.50 o
  11  10   1     1421.75     1348.13     63.34 o
  12  10   1      850.78      899.98     49.52 o
  13  10   1       30.56        0.00     20.03 o
  -7  11   1     3046.33     3204.37    160.30 o
  -6  11   1      973.48      936.25     65.29 o
  -5  11   1     2450.21     2528.55     79.16 o
  -4  11   1     4538.99     4539.25    108.94 o
  -3  11   1      176.02      236.30     37.25 o
  -2  11   1     5549.75     5390.60    115.47 o
  -1  11   1     2728.65     2683.78    101.21 o
   0  11   1     4542.51     4470.82     90.05 o
   1  11   1     6130.52     5942.92     90.98 o
   2  11   1      384.78      401.11     24.68 o
   3  11   1     2744.65     2570.59     60.46 o
   4  11   1      556.22      542.57     31.80 o
   5  11   1     1407.24     1417.51     49.62 o
   6  11   1     4537.57     4460.94    102.29 o
   7  11   1      399.92      384.93     30.85 o
   8  11   1    17320.55    16820.34    315.53 o
   9  11   1     2480.89     2400.88    197.12 o
  10  11   1     2401.48     2318.30     93.54 o
  11  11   1      204.30      264.80    140.17 o
  12  11   1        0.35        0.00     19.86 o
  -7  12   1      206.86      222.83     41.95 o
  -6  12   1     2102.99     2034.30    132.40 o
  -5  12   1       77.70       60.50     21.05 o
  -4  12   1        0.93       13.56     16.29 o
  -3  12   1        7.75        0.00     14.44 o
  -2  12   1       87.79       54.56     17.17 o
  -1  12   1     5232.30     5327.39    114.75 o
   0  12   1     3146.14     3160.01     67.07 o
   1  12   1    13443.41    12981.35    225.60 o
   2  12   1    14050.28    14015.39    240.73 o
   3  12   1       36.96       18.49     12.23 o
   4  12   1       98.92       68.79     15.55 o
   5  12   1      682.69      599.45     35.65 o
   6  12   1     7351.15     7345.97    148.48 o
   7  12   1    19193.54    18296.23    308.68 o
   8  12   1     1854.62     1759.21     62.05 o
   9  12   1     3784.62     3817.06    146.60 o
  10  12   1        4.18        0.00     17.77 o
  11  12   1       58.82       81.96     29.58 o
  12  12   1     2135.03     1921.53    128.65 o
  -6  13   1       26.70        0.00     26.41 o
  -5  13   1       13.15        0.00     35.85 o
  -4  13   1        8.20        0.00     15.55 o
  -3  13   1     1126.08     1205.28     54.74 o
  -2  13   1    13453.85    13680.11    316.98 o
  -1  13   1      107.57       98.79     21.75 o
   0  13   1    23545.40    23178.14    552.54 o
   1  13   1     3164.61     3093.86     81.40 o
   2  13   1     2397.47     2371.35     70.02 o
   3  13   1      220.12      247.70     44.74 o
   4  13   1       25.97       22.43     14.11 o
   5  13   1     7924.33     7801.17    186.35 o
   6  13   1     5153.47     5163.42    118.19 o
   7  13   1     6235.03     6217.20    136.03 o
   8  13   1     3570.13     3566.28     95.92 o
   9  13   1       51.17       40.20     20.81 o
  10  13   1      140.04      126.54     30.16 o
  11  13   1      301.50      225.06     47.07 o
  12  13   1     2394.65     2261.28     87.28 o
  -5  14   1      166.65      165.77     36.52 o
  -4  14   1     3207.89     3156.15    101.84 o
  -3  14   1     2664.75     2691.69     84.51 o
  -2  14   1     2801.82     2823.89    104.24 o
  -1  14   1     7118.58     7297.83    195.32 o
   0  14   1      832.61      854.80     74.24 o
   1  14   1        4.10        0.57     19.19 o
   2  14   1      123.57       96.57     20.37 o
   3  14   1      641.56      682.95     40.48 o
   4  14   1    16535.38    16254.85    281.94 o
   5  14   1      352.62      306.78     44.75 o
   6  14   1    23913.85    22948.62    379.98 o
   7  14   1     4880.15     4665.95    114.81 o
   8  14   1      529.02      504.96     39.22 o
   9  14   1      455.88      395.10     46.08 o
  10  14   1      203.17      159.19     34.86 o
  11  14   1     6424.36     6171.60    184.10 o
  -4  15   1      185.43      146.01     29.95 o
  -3  15   1     4096.64     4344.54    172.07 o
  -2  15   1     4676.25     4877.07    155.93 o
  -1  15   1      249.42      196.96     37.34 o
   0  15   1       33.10        0.00     21.23 o
   1  15   1       22.05        8.64     19.70 o
   2  15   1     3187.91     3164.02    113.84 o
   3  15   1    11501.89    10845.71    207.25 o
   4  15   1     3238.76     3099.95     91.84 o
   5  15   1     7734.53     7254.64    155.37 o
   6  15   1      235.69      173.28     26.91 o
   7  15   1      418.74      427.73     38.25 o
   8  15   1      830.02      732.10     47.30 o
   9  15   1      842.10      732.45     60.21 o
  10  15   1     4572.97     4812.19    155.34 o
  11  15   1      129.90      113.42     52.22 o
  -3  16   1      559.89      559.37     61.20 o
  -2  16   1     1066.13     1035.16     74.10 o
  -1  16   1      423.75      373.70     49.98 o
   0  16   1       26.73        9.29     24.28 o
   1  16   1     3543.86     4011.55    144.84 o
   2  16   1      903.18     1030.96    122.03 o
   3  16   1     9073.37     8890.33    182.76 o
   4  16   1     4903.50     5085.90    239.84 o
   5  16   1      254.58      291.33     44.71 o
   6  16   1      573.53      580.28     43.37 o
   7  16   1        0.84        0.00     15.58 o
   8  16   1     4878.98     4852.63    125.67 o
   9  16   1     4942.13     4845.77    155.45 o
  10  16   1     1298.82     1302.40     82.20 o
  -2  17   1       58.23       42.13     30.44 o
  -1  17   1      472.92      406.63    130.77 o
   0  17   1     1805.64     1852.31     92.45 o
   1  17   1      715.51      536.54     57.74 o
   2  17   1     9568.34    10040.67    256.38 o
   3  17   1     1599.14     1612.54     67.46 o
   4  17   1     2395.65     2309.43     90.72 o
   5  17   1       88.39      118.32     34.01 o
   6  17   1      172.04      149.85     30.13 o
   7  17   1     4192.73     3964.46    203.41 o
   8  17   1      681.78      669.50     50.24 o
   9  17   1     5483.64     5449.18    170.80 o
   0  18   1     2423.16     2397.54    206.95 o
   1  18   1     3667.43     3874.23    144.11 o
   2  18   1      120.29      107.21     32.48 o
   3  18   1     3105.04     3149.72    124.67 o
   4  18   1      109.23      121.82     27.50 o
   5  18   1      186.87      208.79     31.88 o
   6  18   1     3529.98     3507.51    106.30 o
   7  18   1      168.92      209.15     47.15 o
   8  18   1     7988.36     8338.31    192.52 o
   2  19   1     1515.81     1803.64     96.65 o
   3  19   1       30.08       54.23     30.22 o
   4  19   1     1263.49     1336.08     85.03 o
   5  19   1     1195.70     1050.06     54.34 o
   6  19   1     1893.71     1998.89     88.91 o
  -4 -19   2       11.04       11.45     29.12 o
  -3 -19   2     2021.15     1858.73     98.19 o
  -7 -18   2     1071.05     1126.52     78.22 o
  -6 -18   2        2.83       21.43     21.19 o
  -5 -18   2      158.30      132.76     32.01 o
  -4 -18   2     4210.33     4388.86    121.08 o
  -3 -18   2       16.15       85.51     38.15 o
  -2 -18   2     3732.44     3628.99    135.06 o
  -1 -18   2     1287.62     1283.54     83.26 o
   0 -18   2     1395.09     1305.36     85.64 o
  -8 -17   2      320.27      280.76     43.57 o
  -7 -17   2        2.78       20.07     20.33 o
  -6 -17   2      571.10      526.23     45.12 o
  -5 -17   2     1812.56     1817.50     88.01 o
  -4 -17   2     1522.43     1550.70     84.96 o
  -3 -17   2    10650.87    10630.75    213.32 o
  -2 -17   2       33.80       41.80     26.12 o
  -1 -17   2     1600.03     1533.85    111.24 o
   0 -17   2       32.09       19.89     27.74 o
   1 -17   2       61.97       41.36     29.41 o
   2 -17   2     1454.34     1321.95     85.04 o
  -9 -16   2       86.39      109.72     31.73 o
  -8 -16   2       11.32       13.33     32.87 o
  -7 -16   2     2597.24     2522.67    115.14 o
  -6 -16   2      428.56      457.77     40.25 o
  -5 -16   2     2137.85     2449.03     80.71 o
  -4 -16   2     4397.94     4372.87    113.34 o
  -3 -16   2      831.09      822.45     55.44 o
  -2 -16   2     2859.06     3222.93    117.24 o
  -1 -16   2        8.40        4.16     21.05 o
   0 -16   2      138.29       53.33     27.66 o
   1 -16   2     1790.48     1741.37     87.89 o
   2 -16   2      904.80      926.12     70.84 o
   3 -16   2     5397.21     5290.42    170.51 o
 -10 -15   2       28.95       16.81     26.97 o
  -9 -15   2       12.43       19.23     23.85 o
  -8 -15   2     1686.48     1683.93    116.94 o
  -7 -15   2      654.18      608.95     49.55 o
  -6 -15   2     5274.74     5299.06    126.82 o
  -5 -15   2     1872.23     1829.82     67.33 o
  -4 -15   2     3537.13     3420.68     94.01 o
  -3 -15   2     5748.51     5565.98    128.69 o
  -2 -15   2       50.23       14.22     15.77 o
  -1 -15   2     1543.14     1531.74     76.03 o
   0 -15   2      404.93      475.49     84.19 o
   1 -15   2     5639.10     5884.73    197.06 o
   2 -15   2     5614.27     5776.45    213.56 o
   3 -15   2      906.16      936.11     53.95 o
   4 -15   2     1867.12     1992.33     77.05 o
 -11 -14   2       20.10        7.28     27.61 o
 -10 -14   2      230.35      130.28     41.79 o
  -9 -14   2      336.10      362.47     72.72 o
  -8 -14   2     1724.70     1777.69     81.20 o
  -7 -14   2     9651.90     9476.84    204.12 o
  -6 -14   2     1452.38     1443.48     58.56 o
  -5 -14   2     6933.90     6740.25    144.57 o
  -4 -14   2      463.40      446.05     35.37 o
  -3 -14   2       20.88       27.95     15.84 o
  -2 -14   2     1153.23     1062.19     47.87 o
  -1 -14   2     1930.28     1719.48    222.11 o
   0 -14   2     2350.44     2508.58     97.12 o
   1 -14   2      969.60      949.50     62.25 o
   2 -14   2     1584.78     1735.26     64.34 o
   3 -14   2     1736.70     1793.38     67.76 o
   4 -14   2       49.63       19.69     27.77 o
   5 -14   2       33.36       48.13     23.64 o
 -11 -13   2      947.59      787.83     64.95 o
 -10 -13   2        2.30        0.00     23.19 o
  -9 -13   2     2870.16     3023.69    277.73 o
  -8 -13   2     1340.47     1392.38     70.67 o
  -7 -13   2     3313.68     3333.50     90.56 o
  -6 -13   2     2711.47     2577.81     76.87 o
  -5 -13   2      652.03      653.30     59.12 o
  -4 -13   2      401.73      366.83     31.23 o
  -3 -13   2      476.14      470.76     62.24 o
  -2 -13   2     4694.13     4710.18    182.12 o
  -1 -13   2    14035.08    13656.30    238.69 o
   0 -13   2       35.54       13.28     18.67 o
   1 -13   2     5857.79     6053.50    128.21 o
   2 -13   2     1184.82     1250.57     52.37 o
   3 -13   2     1919.61     1966.40     68.08 o
   4 -13   2     1321.97     1379.28     59.88 o
   5 -13   2       79.60       85.65     24.37 o
   6 -13   2     3727.29     3804.57    133.83 o
 -11 -12   2      745.26      766.06     63.74 o
 -10 -12   2     4734.68     4905.62    152.34 o
  -9 -12   2        4.13       18.80     21.08 o
  -8 -12   2     1928.12     1916.96    162.79 o
  -7 -12   2      184.41      196.39     31.36 o
  -6 -12   2      893.99      866.69     42.89 o
  -5 -12   2     2818.33     2723.42     75.44 o
  -4 -12   2      218.54      211.01     24.01 o
  -3 -12   2     9058.52     9299.42    212.97 o
  -2 -12   2     3485.32     3503.23     85.38 o
  -1 -12   2     3381.28     3145.44     79.80 o
   0 -12   2     4147.83     4233.27     71.33 o
   1 -12   2       28.74       26.82     14.35 o
   2 -12   2     1265.94     1232.21     59.42 o
   3 -12   2     1829.78     1817.03    125.18 o
   4 -12   2      410.71      351.12     50.02 o
   5 -12   2     2803.24     2848.31     85.89 o
   6 -12   2      237.67      222.01     31.63 o
   7 -12   2     2727.08     2784.86    114.77 o
 -12 -11   2     1331.08     1426.70     82.88 o
 -11 -11   2     1000.18     1092.46    107.05 o
 -10 -11   2     2088.85     2161.84     92.59 o
  -9 -11   2     2681.44     2776.01    101.94 o
  -8 -11   2      439.47      433.53     51.19 o
  -7 -11   2      355.40      380.29     59.36 o
  -6 -11   2     4239.21     4263.16    126.81 o
  -5 -11   2     3479.44     3334.59    128.68 o
  -4 -11   2    11688.83    11766.25    206.79 o
  -3 -11   2      433.52      433.39     25.50 o
  -2 -11   2    12186.22    12397.69    189.26 o
  -1 -11   2     3194.62     3294.28     53.41 o
   0 -11   2      273.34      301.66     20.10 o
   1 -11   2      147.29      144.96     19.19 o
   2 -11   2      327.12      326.52     28.00 o
   3 -11   2     7642.98     7541.22    241.65 o
   4 -11   2     4927.83     4934.47    130.87 o
   5 -11   2     2066.16     2148.18     81.14 o
   6 -11   2     2198.28     2105.61     73.34 o
   7 -11   2        0.05       27.60     25.06 o
   8 -11   2      228.63      153.76     37.89 o
 -12 -10   2      387.81      365.29     49.94 o
 -11 -10   2     3351.71     3534.09    105.02 o
 -10 -10   2     3394.93     3626.59    102.53 o
  -9 -10   2       57.87       75.67     24.63 o
  -8 -10   2     1909.27     2004.54     80.77 o
  -7 -10   2       54.97       40.96     17.42 o
  -6 -10   2     5500.37     5672.72    145.23 o
  -5 -10   2     4091.51     3865.05     89.47 o
  -4 -10   2     3493.03     3440.14     71.23 o
  -3 -10   2    15109.98    15171.33    221.62 o
  -2 -10   2      900.79      975.55     29.92 o
  -1 -10   2       18.04       35.84      7.44 o
   0 -10   2      704.46      717.67     27.92 o
   1 -10   2        9.73        8.22      7.59 o
   2 -10   2     5650.88     5764.49    117.25 o
   3 -10   2       54.11       34.69     15.34 o
   4 -10   2     3870.79     3800.45     93.38 o
   5 -10   2     1135.16     1172.43     50.66 o
   6 -10   2      125.71       70.43     20.67 o
   7 -10   2        6.11       13.63     22.17 o
   8 -10   2       20.06        9.89     25.86 o
 -12  -9   2     1554.66     1799.79     75.60 o
 -11  -9   2      141.75      159.97     28.83 o
 -10  -9   2      473.32      478.87     55.05 o
  -9  -9   2      362.24      337.93     33.41 o
  -8  -9   2      866.36      838.59     43.24 o
  -7  -9   2      809.77      803.53     63.14 o
  -6  -9   2      936.17      950.19     34.37 o
  -5  -9   2     9893.61     9679.09    152.23 o
  -4  -9   2     6032.17     5949.18    102.51 o
  -3  -9   2      420.23      422.64     22.06 o
  -2  -9   2     2264.51     2409.32     53.28 o
  -1  -9   2       52.89       71.02      8.31 o
   0  -9   2    11283.33    11605.92    151.48 o
   1  -9   2    10369.39    10624.33    141.62 o
   2  -9   2      754.43      745.96     33.04 o
   3  -9   2    24793.05    24945.30    387.76 o
   4  -9   2      271.25      256.91     25.85 o
   5  -9   2      394.30      416.82     32.46 o
   6  -9   2      182.78      209.35     47.18 o
   7  -9   2      790.70      762.26     58.86 o
   8  -9   2     3812.65     3762.72    130.19 o
   9  -9   2        9.83        1.38     24.42 o
 -12  -8   2      344.02      367.44     43.43 o
 -11  -8   2      800.86      810.04     51.09 o
 -10  -8   2      108.89       79.50     21.74 o
  -9  -8   2      606.29      624.26     40.94 o
  -8  -8   2     3402.87     3347.87     87.46 o
  -7  -8   2      412.18      418.19     30.67 o
  -6  -8   2     8814.26     8491.11    191.06 o
  -5  -8   2     2383.30     2347.22     53.06 o
  -4  -8   2     2373.37     2327.36     46.73 o
  -3  -8   2     3133.46     3386.27     59.01 o
  -2  -8   2     1492.72     1877.11     40.19 o
  -1  -8   2    17733.70    17690.65    182.47 o
   0  -8   2      784.74      765.27     20.96 o
   1  -8   2     7866.86     7492.53     96.77 o
   2  -8   2     8714.71     8719.34    118.62 o
   3  -8   2     1437.08     1364.59     40.38 o
   4  -8   2     2065.21     2158.43     61.23 o
   5  -8   2      785.54      784.50     43.94 o
   6  -8   2     1370.38     1381.74     52.21 o
   7  -8   2     5598.05     5606.95    157.84 o
   8  -8   2      876.77     1004.05     67.33 o
   9  -8   2     1595.31     1591.57     83.76 o
  10  -8   2        1.05        0.00     26.49 o
 -12  -7   2       83.82       83.38     30.92 o
 -11  -7   2       12.65        0.00     16.47 o
 -10  -7   2     2256.97     2173.67     73.71 o
  -9  -7   2     2104.95     2041.31     84.03 o
  -8  -7   2     6047.85     5902.37    126.27 o
  -7  -7   2    15018.08    14804.28    251.29 o
  -6  -7   2      101.79      107.31      9.89 o
  -5  -7   2      134.21      147.87     13.98 o
  -4  -7   2      137.42      166.83     14.48 o
  -3  -7   2     2027.46     1999.81     50.72 o
  -2  -7   2     5402.42     4827.13     73.33 o
  -1  -7   2       28.23        8.22      9.02 o
   0  -7   2    60021.76    60840.20    643.20 o
   1  -7   2    10889.65    11367.26    151.14 o
   2  -7   2     4040.60     4379.66     62.71 o
   3  -7   2       44.92       65.86     11.41 o
   4  -7   2       28.32       24.15      9.59 o
   5  -7   2    13482.38    13518.86    227.67 o
   6  -7   2     1383.95     1383.06     50.50 o
   7  -7   2     9262.29     9124.26    217.22 o
   8  -7   2     5692.25     5373.14    155.87 o
   9  -7   2      283.59      194.25     36.43 o
  10  -7   2       79.22       54.56     51.13 o
 -12  -6   2       49.99       81.20     30.73 o
 -11  -6   2     1201.49     1253.31     59.72 o
 -10  -6   2       41.92       23.97     17.93 o
  -9  -6   2     7246.56     7146.90    183.52 o
  -8  -6   2     4661.17     4521.66     86.44 o
  -7  -6   2     6415.07     6817.22     95.96 o
  -6  -6   2     1234.87     1192.91     26.27 o
  -5  -6   2      103.96       90.72      8.26 o
  -4  -6   2    28028.77    28741.59    386.30 o
  -3  -6   2    11342.14    11531.05    149.61 o
  -2  -6   2    14219.58    14690.72    184.55 o
  -1  -6   2    20181.09    19493.04    238.24 o
   0  -6   2      190.23      175.77     10.99 o
   1  -6   2     2981.21     2861.28     43.42 o
   2  -6   2        0.23        2.52      4.36 o
   3  -6   2      168.52      131.42     16.33 o
   4  -6   2     7833.32     7503.56    121.13 o
   5  -6   2      519.67      564.10     39.89 o
   6  -6   2    14482.07    14524.29    243.05 o
   7  -6   2     1532.62     1458.21     74.06 o
   8  -6   2     2153.15     1949.46     82.58 o
   9  -6   2       23.70        2.87     21.35 o
  10  -6   2       41.88       23.56     23.98 o
 -12  -5   2      526.80      392.91     78.73 o
 -11  -5   2     1615.97     1749.95    126.04 o
 -10  -5   2     8925.18     9034.85    175.74 o
  -9  -5   2        5.48       10.00     13.77 o
  -8  -5   2     6379.84     6536.61    129.49 o
  -7  -5   2      472.99      431.30     22.43 o
  -6  -5   2       36.26       31.32      7.34 o
  -5  -5   2    19610.11    20325.83    198.31 o
  -4  -5   2      579.62      634.21     18.15 o
  -3  -5   2    29272.12    28254.32    422.84 o
  -2  -5   2    12705.60    12379.40    155.43 o
  -1  -5   2     2516.41     2488.70     46.85 o
   0  -5   2     1364.24     1410.33     31.88 o
   1  -5   2       24.24       16.10      5.87 o
   2  -5   2     4778.75     4804.89     71.84 o
   3  -5   2     5098.45     5129.08     85.89 o
   4  -5   2     3390.76     3232.19     58.37 o
   5  -5   2    12173.16    12088.27    215.67 o
   6  -5   2      214.41      200.81     20.78 o
   7  -5   2     8325.74     8133.38    195.54 o
   8  -5   2      367.60      433.84     50.10 o
   9  -5   2      822.15      744.91     57.46 o
  10  -5   2     1697.45     1690.22     85.47 o
  11  -5   2      364.53      301.00     69.87 o
 -12  -4   2     3079.18     3092.80    178.93 o
 -11  -4   2     2932.58     2939.41    106.50 o
 -10  -4   2     5018.33     4859.27    139.50 o
  -9  -4   2     2221.02     2395.50     79.59 o
  -8  -4   2      318.85      338.20     27.03 o
  -7  -4   2      937.84      948.30     30.64 o
  -6  -4   2     5292.59     5521.33     86.70 o
  -5  -4   2    17480.27    18754.55    216.29 o
  -4  -4   2    18817.12    18849.00    274.20 o
  -3  -4   2      632.27      642.89     19.75 o
  -2  -4   2     1242.93     1023.47     29.27 o
  -1  -4   2      550.91      546.50     16.73 o
   0  -4   2       93.13       98.72     12.36 o
   1  -4   2     9553.24     9382.38    135.04 o
   2  -4   2      369.70      353.16     18.60 o
   3  -4   2    45840.34    45253.79    529.80 o
   4  -4   2    16972.08    17524.62    220.92 o
   5  -4   2     5788.10     5694.16    118.38 o
   6  -4   2     2225.83     2283.62     53.43 o
   7  -4   2      214.80      214.48     28.77 o
   8  -4   2     1196.55     1138.26     60.63 o
   9  -4   2       37.04       41.82     22.57 o
  10  -4   2     1342.43     1406.69     82.97 o
  11  -4   2     3778.24     3815.55    249.89 o
 -12  -3   2      321.62      398.32     48.96 o
 -11  -3   2     2018.86     2189.33     92.09 o
 -10  -3   2      822.43      794.23     55.15 o
  -9  -3   2      165.56      121.45     21.25 o
  -8  -3   2     9259.32     9211.95    206.76 o
  -7  -3   2     1407.68     1328.54     36.62 o
  -6  -3   2     9677.64     9279.98    134.11 o
  -5  -3   2     4552.63     3849.42     55.16 o
  -4  -3   2     2995.65     2991.92     46.21 o
  -3  -3   2      730.92      958.48     29.72 o
  -2  -3   2       25.65       10.59      6.42 o
  -1  -3   2    16202.94    16751.48    457.58 o
   0  -3   2    12243.84    12611.06    220.83 o
   1  -3   2       86.87       80.48      8.76 o
   2  -3   2    22127.73    21654.53    348.08 o
   3  -3   2      864.04      849.37     21.94 o
   4  -3   2    22365.26    22945.27    279.22 o
   5  -3   2       36.99       14.44      6.13 o
   6  -3   2        1.13        0.95      7.45 o
   7  -3   2     2551.47     2643.42    186.51 o
   8  -3   2        0.44       37.37     19.30 o
   9  -3   2    12000.77    12163.99    272.16 o
  10  -3   2     5062.88     4683.65    143.37 o
  11  -3   2     1300.89     1142.85     74.78 o
  12  -3   2      300.48      390.10     52.27 o
 -12  -2   2     2745.78     2633.28    294.95 o
 -11  -2   2      269.79      255.07     85.58 o
 -10  -2   2      361.63      371.87     41.59 o
  -9  -2   2     1528.52     1479.86     68.05 o
  -8  -2   2     3262.86     3151.15     78.41 o
  -7  -2   2    11168.70    10387.56    148.90 o
  -6  -2   2      581.88      497.22     25.00 o
  -5  -2   2    18729.88    18260.16    259.97 o
  -4  -2   2     6477.45     6601.27     93.02 o
  -3  -2   2       15.81        0.00      3.82 o
  -2  -2   2     4572.40     4620.60     83.14 o
  -1  -2   2     1950.42     2098.32     49.94 o
   0  -2   2    45833.88    43337.59   1200.68 o
   2  -2   2     4889.64     4862.96     75.11 o
   3  -2   2    31432.25    31632.55    371.68 o
   4  -2   2       28.81       26.67      8.55 o
   5  -2   2       74.34       73.04      6.01 o
   6  -2   2     2173.31     2059.56     38.55 o
   7  -2   2     2719.39     2587.92     71.35 o
   8  -2   2    16000.43    16030.20    327.75 o
   9  -2   2      143.65      150.62     42.27 o
  10  -2   2     3133.50     3186.59    249.59 o
  11  -2   2      576.93      609.38     66.84 o
  12  -2   2       62.39       90.94     34.36 o
 -12  -1   2       36.66       62.46     30.42 o
 -11  -1   2        3.86        0.00     20.45 o
 -10  -1   2      389.03      345.10     41.59 o
  -9  -1   2     2035.74     1934.15     80.00 o
  -8  -1   2    11492.58    11492.90    249.34 o
  -7  -1   2      497.08      583.29     25.51 o
  -6  -1   2    17463.10    17607.88    241.64 o
  -5  -1   2     4568.52     4590.72     96.24 o
  -4  -1   2    10869.84    11467.83    230.07 o
  -3  -1   2       13.84       16.52      4.13 o
  -2  -1   2     1479.51     1605.42     28.57 o
  -1  -1   2    56052.21    56693.79    868.94 o
   0  -1   2     5215.42     5671.32    116.48 o
   1  -1   2    42920.77    41859.74   1071.61 o
   2  -1   2    18965.70    19097.85    385.99 o
   3  -1   2     3854.65     3742.66     77.58 o
   4  -1   2     3705.73     4260.88     52.79 o
   5  -1   2       48.28       58.72      6.22 o
   6  -1   2     5530.68     5350.75     64.48 o
   7  -1   2     9200.20     8938.20    139.09 o
   8  -1   2     2579.82     2488.85     84.37 o
   9  -1   2     3667.22     3407.64    107.98 o
  10  -1   2      242.89      198.52     33.18 o
  11  -1   2       91.51       33.45     24.22 o
  12  -1   2       35.06        0.00     23.14 o
 -12   0   2       24.10        0.00     34.03 o
 -11   0   2        2.67        0.00     20.75 o
 -10   0   2     1690.68     1650.74     89.34 o
  -9   0   2     2298.64     2111.74     84.81 o
  -8   0   2     4208.25     4308.33    194.45 o
  -7   0   2     4346.16     4229.01     97.84 o
  -6   0   2     2166.93     2288.79     51.82 o
  -5   0   2     1332.22     1431.02     31.07 o
  -4   0   2     1688.17     1611.02     28.75 o
  -3   0   2     5899.35     5839.46     69.08 o
  -2   0   2      245.49      353.45     16.04 o
  -1   0   2       22.06       32.85      4.86 o
   0   0   2    73079.68    66115.28   1148.70 o
   1   0   2      751.84      817.32     14.96 o
   2   0   2     8829.23     8964.09    132.22 o
   3   0   2    79327.45    78267.31    850.71 o
   4   0   2       40.22       70.29      5.77 o
   5   0   2    28278.93    27579.48    233.74 o
   6   0   2     6605.73     7088.77     82.23 o
   7   0   2     4621.23     4591.50     64.77 o
   8   0   2     8593.71     8533.56    193.05 o
   9   0   2       21.57       33.21     18.34 o
  10   0   2       47.14       48.57     58.04 o
  11   0   2       43.22       29.98     28.51 o
  12   0   2     1641.86     1577.44     82.51 o
 -12   1   2      584.91      522.07     57.86 o
 -11   1   2     2054.08     2166.51     96.26 o
 -10   1   2       18.62       17.15     32.87 o
  -9   1   2     2953.74     3095.08    106.11 o
  -8   1   2     1282.21     1378.44     64.03 o
  -7   1   2     1739.03     1791.53    102.99 o
  -6   1   2        2.28        0.39      7.59 o
  -5   1   2      511.70      534.53     22.11 o
  -4   1   2    15701.15    16014.07    193.00 o
  -3   1   2     1249.59     1164.17     35.48 o
  -2   1   2     8696.14     8442.71    150.50 o
  -1   1   2     4198.55     4397.98     98.81 o
   0   1   2     1039.43     1071.06     27.49 o
   1   1   2     1457.11     1480.35     36.63 o
   2   1   2     1666.33     1767.06     25.88 o
   3   1   2    15725.54    16603.51    241.35 o
   4   1   2    76255.01    72123.42    791.95 o
   5   1   2     9020.67     9259.70     86.33 o
   6   1   2    37710.79    38274.72    365.02 o
   7   1   2      927.95      979.95     22.66 o
   8   1   2      447.36      457.47     25.72 o
   9   1   2     1474.51     1521.15     95.16 o
  10   1   2       90.82       40.12     49.55 o
  11   1   2     1884.59     1944.22     99.11 o
  12   1   2      567.91      480.56     51.79 o
  13   1   2     1092.64     1151.71    151.02 o
 -11   2   2      887.56      772.32     64.39 o
 -10   2   2     6296.17     6113.88    173.45 o
  -9   2   2       59.27       62.90     25.28 o
  -8   2   2     5895.38     5685.08    152.69 o
  -7   2   2       32.56       43.33     19.01 o
  -6   2   2      820.60      884.37     50.96 o
  -5   2   2     6288.36     5850.02     95.80 o
  -4   2   2       23.22       27.32      6.73 o
  -3   2   2    31083.18    30177.58    542.72 o
  -2   2   2     6150.50     6136.16    125.68 o
  -1   2   2    10730.19    11095.47    232.37 o
   0   2   2    13030.19    13774.99    278.86 o
   1   2   2       34.53       14.13      4.56 o
   2   2   2    19971.27    20380.96    312.87 o
   3   2   2      862.72      770.48     18.53 o
   4   2   2    14583.53    14402.60    155.55 o
   5   2   2     7880.80     7220.77     92.67 o
   6   2   2       10.45       12.29      4.63 o
   7   2   2       37.69       17.04      5.47 o
   8   2   2        4.42        0.00      7.44 o
   9   2   2     2716.34     2614.24     70.40 o
  10   2   2     6795.43     6883.41    173.67 o
  11   2   2      463.70      476.69     47.09 o
  12   2   2     3138.62     3239.72    142.65 o
  13   2   2      311.36      331.70     66.54 o
 -11   3   2     2234.00     2159.24    100.12 o
 -10   3   2      573.36      500.53     59.74 o
  -9   3   2      378.50      309.39     41.33 o
  -8   3   2        0.72        0.00     15.93 o
  -7   3   2     4012.98     3761.58    229.15 o
  -6   3   2     2678.52     2630.56     72.87 o
  -5   3   2     2185.24     2103.65    106.10 o
  -4   3   2    24795.99    24529.80    300.06 o
  -3   3   2     6746.31     7151.37    135.98 o
  -2   3   2     2770.97     2729.43     51.69 o
  -1   3   2      799.32      860.52     33.53 o
   0   3   2       14.87       14.71      9.46 o
   1   3   2    19561.13    20160.76    271.32 o
   2   3   2       22.13       14.10      4.92 o
   3   3   2    35490.65    35414.36    471.93 o
   4   3   2    12750.85    12783.12    127.30 o
   5   3   2     2426.01     2322.29     36.23 o
   6   3   2     1119.62     1187.79     22.12 o
   7   3   2       10.41        2.45      5.43 o
   8   3   2      766.97      712.44     33.37 o
   9   3   2     2859.12     3028.76     66.60 o
  10   3   2     4925.77     4896.08    208.22 o
  11   3   2     4803.41     4623.06    145.63 o
  12   3   2        6.41       22.73     24.04 o
  13   3   2      270.64      246.01     64.78 o
 -11   4   2     1095.35     1028.23     99.17 o
 -10   4   2       20.28       11.89     26.47 o
  -9   4   2      116.42       99.11     29.30 o
  -8   4   2     2260.76     2333.98    101.71 o
  -7   4   2        6.00        0.00     14.26 o
  -6   4   2     3878.56     3717.55    108.61 o
  -5   4   2     4095.71     4188.47     82.38 o
  -4   4   2     4237.02     4525.11     77.47 o
  -3   4   2    15784.13    16631.66    209.19 o
  -2   4   2      296.75      311.37     14.50 o
  -1   4   2     1267.44     1406.00     37.09 o
   0   4   2    11194.05    11406.16    128.91 o
   1   4   2     7911.27     8055.93    104.42 o
   2   4   2    48017.58    46369.56    734.47 o
   3   4   2      355.59      401.61     13.40 o
   4   4   2      743.09      685.46     19.26 o
   5   4   2     1163.43     1200.77     24.13 o
   6   4   2      947.64      906.48     19.70 o
   7   4   2     9996.15    10091.38    126.74 o
   8   4   2     1321.52     1367.63     34.24 o
   9   4   2     4522.50     4550.05     99.78 o
  10   4   2     7934.27     8248.82    160.54 o
  11   4   2       74.92       37.88     22.85 o
  12   4   2      353.93      258.50     62.23 o
  13   4   2        0.98        0.00     37.48 o
 -10   5   2       37.61       28.44     39.91 o
  -9   5   2      679.26      672.69     67.87 o
  -8   5   2       12.40        0.00     20.14 o
  -7   5   2     6865.96     6761.19    173.21 o
  -6   5   2     1167.84     1167.37     57.28 o
  -5   5   2     3158.87     3130.72     66.01 o
  -4   5   2       17.41       50.77     10.44 o
  -3   5   2       97.65       74.19     10.32 o
  -2   5   2     2411.29     2141.77     41.36 o
  -1   5   2      376.59      433.50     10.71 o
   0   5   2    11371.00    11539.67    132.67 o
   1   5   2    13770.58    13783.78    186.30 o
   2   5   2     1440.71     1405.30     27.89 o
   3   5   2     2549.88     2455.48     42.12 o
   4   5   2      406.10      418.88     18.95 o
   5   5   2     1771.21     1561.84     29.14 o
   6   5   2    10175.87    10250.33    119.36 o
   7   5   2     2637.07     2573.31     46.75 o
   8   5   2     8723.25     8970.12    109.96 o
   9   5   2       36.88       51.08     11.44 o
  10   5   2     3130.53     3029.01    139.07 o
  11   5   2       93.72      138.92     39.67 o
  12   5   2       99.48       89.61     29.77 o
  13   5   2     1699.76     1785.96    156.54 o
 -10   6   2      353.02      294.98     51.80 o
  -9   6   2     1871.52     1796.80     87.24 o
  -8   6   2     4807.92     4631.29    142.89 o
  -7   6   2      559.38      539.09     48.32 o
  -6   6   2     2864.36     3008.98     99.31 o
  -5   6   2      371.10      367.76     26.06 o
  -4   6   2      634.66      617.34     27.55 o
  -3   6   2     2636.31     2417.31     53.40 o
  -2   6   2     5468.24     5842.12    102.59 o
  -1   6   2    30595.43    30132.75    300.14 o
   0   6   2     4758.51     4896.31     65.53 o
   1   6   2     1355.26     1226.92     24.68 o
   2   6   2     1156.61     1297.73     47.23 o
   3   6   2      224.05      238.81     13.11 o
   4   6   2    13325.75    13477.02    190.85 o
   5   6   2     2221.33     2211.96     48.78 o
   6   6   2    18654.78    18336.42    213.34 o
   7   6   2    10570.22    10580.03    121.22 o
   8   6   2      997.46      959.03     40.11 o
   9   6   2      592.37      538.05     30.61 o
  10   6   2      223.43      216.14     24.49 o
  11   6   2     1179.98     1191.17     47.72 o
  12   6   2     2998.82     3038.08    116.79 o
  13   6   2      629.48      567.18     60.01 o
  -9   7   2      669.96      753.56     65.55 o
  -8   7   2     2478.71     2328.06    107.48 o
  -7   7   2     2021.19     1971.23     84.48 o
  -6   7   2        1.32        0.00     25.90 o
  -5   7   2      387.14      337.54     47.53 o
  -4   7   2      789.70      743.03     43.70 o
  -3   7   2    11239.74    11053.06    168.29 o
  -2   7   2    29681.39    30256.82    354.95 o
  -1   7   2     2725.36     2715.29     39.82 o
   0   7   2    23697.85    24588.80    248.82 o
   1   7   2      360.29      448.84     15.55 o
   2   7   2    11050.01    11463.97    170.81 o
   3   7   2    42193.66    43529.12    539.26 o
   4   7   2     2785.24     2885.14     51.74 o
   5   7   2    12654.17    11994.42    160.15 o
   6   7   2     1143.89     1106.30     33.74 o
   7   7   2     4738.19     4802.77    113.79 o
   8   7   2      639.53      635.09     42.02 o
   9   7   2      254.51      217.19     25.56 o
  10   7   2     2382.78     2360.01     64.62 o
  11   7   2      448.06      401.01     32.53 o
  12   7   2     4801.14     4889.60    135.71 o
  13   7   2     4227.70     4057.25    142.88 o
  -9   8   2     1449.08     1541.33    155.45 o
  -8   8   2      184.90      221.83     38.46 o
  -7   8   2       55.13       27.88     22.72 o
  -6   8   2     1100.26     1060.49    142.17 o
  -5   8   2        9.75        0.00     15.90 o
  -4   8   2    16997.87    16864.82    277.05 o
  -3   8   2     7387.05     7436.77    125.17 o
  -2   8   2     9099.94     9199.04    125.74 o
  -1   8   2     6147.18     6155.40     80.20 o
   0   8   2       38.25       43.50      6.66 o
   1   8   2     3300.98     3499.52     60.40 o
   2   8   2     7054.93     7180.16    186.28 o
   3   8   2     1128.92      908.77     26.00 o
   4   8   2    17237.91    16821.32    216.11 o
   5   8   2      135.10       79.53     11.47 o
   6   8   2    12250.25    12254.11    184.26 o
   7   8   2      999.48      918.30     30.61 o
   8   8   2      672.66      677.90     30.93 o
   9   8   2     5967.99     5905.78    152.35 o
  10   8   2      724.02      677.35     64.15 o
  11   8   2     6986.94     6964.03    134.76 o
  12   8   2     1093.75     1157.83     73.78 o
  13   8   2     1242.98     1223.10     80.75 o
  -8   9   2        0.79        0.00     36.76 o
  -7   9   2      544.90      555.45     54.75 o
  -6   9   2     1245.22     1102.81     66.66 o
  -5   9   2     5488.83     5209.65    150.42 o
  -4   9   2      263.33      249.78     25.75 o
  -3   9   2     8855.95     8895.08    163.88 o
  -2   9   2     2321.52     2255.87     55.26 o
  -1   9   2       37.34       55.49     11.17 o
   0   9   2     3719.30     3718.98     70.81 o
   1   9   2       33.29       30.83      8.38 o
   2   9   2    34496.97    34857.05    465.80 o
   3   9   2     9362.72     9142.87    169.80 o
   4   9   2     6752.21     6820.59    113.91 o
   5   9   2     1181.56     1065.42     34.39 o
   6   9   2      275.41      288.32     20.90 o
   7   9   2      784.02      664.75     69.81 o
   8   9   2      801.24      844.59     39.10 o
   9   9   2     4155.17     3884.51    299.99 o
  10   9   2     8777.29     8875.38    157.21 o
  11   9   2      429.00      425.22     34.66 o
  12   9   2     1475.57     1424.71     72.91 o
  13   9   2       49.93       13.78     21.94 o
  -8  10   2        0.17       32.25     26.96 o
  -7  10   2     1866.39     1917.25     90.69 o
  -6  10   2     1419.69     1480.86    103.96 o
  -5  10   2     1125.03     1038.22     62.84 o
  -4  10   2     3161.61     3162.78    109.62 o
  -3  10   2       54.96       48.27     15.74 o
  -2  10   2     1988.93     1982.51     59.52 o
  -1  10   2     3269.10     3132.53     58.59 o
   0  10   2      938.91      895.26     24.66 o
   1  10   2    12696.74    12618.14    149.85 o
   2  10   2      471.53      494.67     25.02 o
   3  10   2     9159.44     8949.92    143.45 o
   4  10   2       20.81       40.30     10.32 o
   5  10   2     1124.26     1142.34     37.42 o
   6  10   2     3318.19     3398.45     72.84 o
   7  10   2        4.67        0.00     10.73 o
   8  10   2     4740.57     4808.87    108.39 o
   9  10   2     5976.00     5677.53    154.51 o
  10  10   2     4620.24     4609.15    139.09 o
  11  10   2     5075.86     5023.42    125.95 o
  12  10   2       74.51       53.95     22.60 o
  13  10   2      572.35      556.00     57.97 o
  -7  11   2      322.44      371.77     50.42 o
  -6  11   2     2948.63     3042.21    114.32 o
  -5  11   2     3604.71     3490.70    117.98 o
  -4  11   2       14.57        0.00     14.83 o
  -3  11   2     1060.10     1019.26     46.80 o
  -2  11   2       42.10       23.30     14.42 o
  -1  11   2    10328.51    10440.54    186.34 o
   0  11   2    13382.23    13638.54    175.11 o
   1  11   2     2123.82     2048.10     40.39 o
   2  11   2    21027.48    21502.17    305.61 o
   3  11   2       43.44       47.95     12.25 o
   4  11   2       10.63       13.71      9.46 o
   5  11   2     2209.38     2186.44     63.32 o
   6  11   2     2599.04     2547.84     89.08 o
   7  11   2    15136.05    14608.98    252.28 o
   8  11   2      382.16      458.23     42.10 o
   9  11   2     8816.22     8360.74    246.13 o
  10  11   2     1887.67     1869.76     82.60 o
  11  11   2       16.21       19.54     18.95 o
  12  11   2      772.00      709.72     58.49 o
  13  11   2       74.01       77.00     28.95 o
  -7  12   2     3671.40     3788.92    139.50 o
  -6  12   2     1432.49     1229.55    138.96 o
  -5  12   2     1219.74     1219.74     71.40 o
  -4  12   2       30.03       15.47     18.17 o
  -3  12   2      101.39       87.01     20.88 o
  -2  12   2     3824.35     4068.33     98.66 o
  -1  12   2      324.18      324.90     28.45 o
   0  12   2     8718.07     8933.13    175.47 o
   1  12   2     9913.02     9706.05    153.91 o
   2  12   2     1347.07     1333.31     48.80 o
   3  12   2       61.08       47.33     15.02 o
   4  12   2        1.54        7.98     15.12 o
   5  12   2     3739.55     3616.51     89.42 o
   6  12   2    12418.94    11815.10    280.80 o
   7  12   2     2529.63     2537.63     74.69 o
   8  12   2     4306.50     4209.79    125.55 o
   9  12   2      137.98       68.92     23.02 o
  10  12   2      449.45      443.26     46.57 o
  11  12   2      267.02      288.05     35.29 o
  12  12   2      433.68      464.83     45.24 o
  -6  13   2      182.36      124.93     36.95 o
  -5  13   2       42.21       36.92     26.78 o
  -4  13   2      201.14      188.77     28.31 o
  -3  13   2     2218.67     2396.18     76.48 o
  -2  13   2      156.62      179.31     26.10 o
  -1  13   2    21407.13    21954.21    356.72 o
   0  13   2      221.10      225.28     35.38 o
   1  13   2     2060.39     2181.81     56.85 o
   2  13   2      165.96      147.83     26.51 o
   3  13   2      435.46      469.09     37.20 o
   4  13   2     4349.97     4153.81    148.84 o
   5  13   2     1288.29     1339.95     52.47 o
   6  13   2    10806.91    10622.95    200.00 o
   7  13   2     7412.67     7161.69    150.35 o
   8  13   2     1211.27     1272.49     59.96 o
   9  13   2      308.37      339.36     40.78 o
  10  13   2      366.37      330.63     49.98 o
  11  13   2      504.18      554.42     47.29 o
  12  13   2     3413.45     3272.47    105.64 o
  -5  14   2     3459.96     3569.23    129.71 o
  -4  14   2     1553.36     1635.95     67.83 o
  -3  14   2     3389.41     3386.76     96.75 o
  -2  14   2     5348.04     5389.48    125.85 o
  -1  14   2       26.58       17.48     26.63 o
   0  14   2      371.49      332.19     42.53 o
   1  14   2      370.18      395.18     43.39 o
   2  14   2     2103.14     2003.44     56.56 o
   3  14   2     3583.13     3612.51     94.07 o
   4  14   2       45.63       29.49     22.02 o
   5  14   2     6922.42     6399.42    138.82 o
   6  14   2     6657.12     6638.14    143.81 o
   7  14   2     3696.97     3529.59     96.18 o
   8  14   2        0.20        0.00     13.61 o
   9  14   2        3.97        0.00     15.46 o
  10  14   2     3263.22     3158.81    173.83 o
  11  14   2      276.35      325.40     39.76 o
  12  14   2     4485.94     4430.73    128.44 o
  -4  15   2     3708.26     3506.66    105.13 o
  -3  15   2     1824.38     1878.96     72.89 o
  -2  15   2     1152.92     1283.96     78.01 o
  -1  15   2     1387.46     1354.57     92.13 o
   0  15   2      355.36      353.27     45.25 o
   1  15   2     1823.05     1824.88     85.32 o
   2  15   2     1498.15     1524.10     60.87 o
   3  15   2     6874.74     6573.15    124.61 o
   4  15   2     8337.36     8018.30    170.46 o
   5  15   2       94.14       86.52     25.90 o
   6  15   2      124.43      207.26     28.26 o
   7  15   2       75.13       86.07     22.53 o
   8  15   2     1426.33     1323.05    100.38 o
   9  15   2     3056.49     3193.43     96.35 o
  10  15   2      298.81      269.28     35.33 o
  11  15   2     6487.77     6626.54    163.10 o
  -3  16   2     1947.38     1869.69     96.54 o
  -2  16   2       60.23       71.50     32.59 o
  -1  16   2       33.58       62.69     30.04 o
   0  16   2     1176.78     1225.77     76.72 o
   1  16   2       17.83       26.52     22.72 o
   2  16   2     6831.29     6883.79    191.83 o
   3  16   2     3719.62     3542.43    114.53 o
   4  16   2     1150.25     1213.40     57.85 o
   5  16   2      415.59      419.54     38.21 o
   6  16   2       15.50       42.20     19.18 o
   7  16   2      360.82      351.71     36.64 o
   8  16   2     2013.99     1927.78     73.54 o
   9  16   2     2931.21     2958.27     95.35 o
  10  16   2     3344.60     3507.21    109.83 o
  -2  17   2      265.25      269.80     57.98 o
  -1  17   2      547.12      569.27     91.34 o
   0  17   2     1435.23     1435.23     87.34 o
   1  17   2     4965.89     4689.27    155.65 o
   2  17   2      119.43      131.93     39.06 o
   3  17   2     6375.62     6029.72    179.13 o
   4  17   2     1438.58     1309.54     53.08 o
   5  17   2        1.32        0.00     15.54 o
   6  17   2     1194.36     1281.90     71.49 o
   7  17   2       13.56       16.11     17.50 o
   8  17   2     6815.90     6836.11    140.70 o
   9  17   2     2218.54     2419.24     77.10 o
  10  17   2     1088.02     1152.46     91.48 o
   0  18   2     3134.15     3229.01    181.05 o
   1  18   2      601.72      633.54     91.46 o
   2  18   2     1583.06     1614.98     97.95 o
   3  18   2      104.50       74.62     30.92 o
   4  18   2       52.70       49.10     23.44 o
   5  18   2      887.57      869.60     48.09 o
   6  18   2      895.17      923.47     78.89 o
   7  18   2     5775.13     5754.11    227.54 o
   8  18   2      331.27      294.84     33.56 o
   9  18   2     1800.01     1854.54     69.74 o
   2  19   2       14.95        0.00     24.71 o
   3  19   2      219.48      224.75     45.68 o
   4  19   2      229.68      200.17     42.89 o
   5  19   2     4031.39     4134.82    104.79 o
   6  19   2     4251.54     4284.58    107.67 o
   7  19   2      441.26      461.82     41.35 o
  -7 -18   3       65.79       37.38     24.64 o
  -6 -18   3      182.21      145.92     31.86 o
  -5 -18   3     3259.77     3243.19    101.66 o
  -4 -18   3       69.09       55.05     25.03 o
  -3 -18   3     6553.37     6670.63    196.31 o
  -2 -18   3      729.43      751.68     66.05 o
  -1 -18   3     1181.72     1183.20     80.49 o
   0 -18   3      575.52      596.46     63.04 o
  -8 -17   3       61.93       45.58     27.28 o
  -7 -17   3     1004.67     1044.09     59.14 o
  -6 -17   3     1363.46     1539.55     71.15 o
  -5 -17   3     1351.14     1319.39     82.70 o
  -4 -17   3     5626.76     5878.86    141.81 o
  -3 -17   3       59.54       43.65     22.78 o
  -2 -17   3     2093.47     2134.46     96.98 o
  -1 -17   3       33.81       51.91     30.99 o
   0 -17   3        1.42        0.27     25.61 o
   1 -17   3     1972.24     2049.84    158.79 o
   2 -17   3       35.44       86.07     34.58 o
  -9 -16   3        3.95       24.58     25.79 o
  -8 -16   3      886.72      852.27     65.98 o
  -7 -16   3        0.16        2.29     18.44 o
  -6 -16   3     3086.24     3048.70     92.95 o
  -5 -16   3     2459.06     2457.49     91.52 o
  -4 -16   3     2194.82     2206.26     75.64 o
  -3 -16   3     4068.79     4086.75    128.04 o
  -2 -16   3       18.04        0.00     22.30 o
  -1 -16   3        9.62        9.67     22.14 o
   0 -16   3      760.06      751.59     76.36 o
   1 -16   3     2026.78     2171.43     98.29 o
   2 -16   3     6093.93     6167.21    185.04 o
   3 -16   3       66.16       85.43     32.97 o
 -10 -15   3       49.82       20.41     41.18 o
  -9 -15   3      573.62      549.28     90.92 o
  -8 -15   3      844.36      800.35     74.36 o
  -7 -15   3     6278.65     6528.54    148.71 o
  -6 -15   3      470.70      451.11     38.74 o
  -5 -15   3     2520.50     2687.66     83.49 o
  -4 -15   3     3717.28     3522.71     96.85 o
  -3 -15   3     1163.57     1039.11     51.25 o
  -2 -15   3      786.55      771.79     45.35 o
  -1 -15   3      136.80       97.65     28.74 o
   0 -15   3     5641.30     5437.08    168.61 o
   1 -15   3     1944.96     2136.13     93.86 o
   2 -15   3     1934.00     2060.26     94.13 o
   3 -15   3     4066.21     4071.23    117.85 o
   4 -15   3      178.10      105.00     43.70 o
 -10 -14   3       34.54       76.94     29.91 o
  -9 -14   3     1047.70     1189.31     74.36 o
  -8 -14   3     2358.38     2226.10    109.42 o
  -7 -14   3      542.45      550.47     45.20 o
  -6 -14   3     3291.98     3430.46    149.70 o
  -5 -14   3      366.31      382.13     33.59 o
  -4 -14   3        1.11        0.00     13.71 o
  -3 -14   3     2518.02     2305.82     72.36 o
  -2 -14   3      990.53     1046.97     61.61 o
  -1 -14   3     9555.65     9551.22    183.90 o
   0 -14   3      427.42      492.90     47.37 o
   1 -14   3    10829.61    10706.95    255.35 o
   2 -14   3     1414.85     1375.15     59.11 o
   3 -14   3       39.70        1.54     23.35 o
   4 -14   3      418.51      382.00     38.62 o
   5 -14   3        9.35        0.00     21.13 o
 -11 -13   3       61.23       88.56     31.76 o
 -10 -13   3     1216.58     1241.25    110.08 o
  -9 -13   3      302.81      353.57     44.03 o
  -8 -13   3     1221.97     1322.88    116.21 o
  -7 -13   3     3056.13     3186.83     89.05 o
  -6 -13   3      300.57      281.10     29.85 o
  -5 -13   3      949.38      949.33     45.99 o
  -4 -13   3     2059.34     2038.38     65.76 o
  -3 -13   3     3190.88     3261.14     85.77 o
  -2 -13   3     9425.62     9449.24    179.36 o
  -1 -13   3     1692.21     1621.42     61.14 o
   0 -13   3     8348.51     8572.79    198.53 o
   1 -13   3       45.96       48.57     15.36 o
   2 -13   3       77.58       58.39     19.19 o
   3 -13   3     3294.08     3266.78    169.01 o
   4 -13   3      492.19      496.68     40.36 o
   5 -13   3     5644.13     5873.59    138.37 o
   6 -13   3      140.49      123.09     28.26 o
 -11 -12   3     2733.24     2840.42    114.58 o
 -10 -12   3        2.76        0.00     22.59 o
  -9 -12   3     3436.48     3634.12    122.62 o
  -8 -12   3     2427.92     2417.72    143.69 o
  -7 -12   3     1223.76     1173.92    138.23 o
  -6 -12   3      146.00      126.98     21.44 o
  -5 -12   3      296.53      299.07     44.67 o
  -4 -12   3     7620.44     7373.33    146.51 o
  -3 -12   3     2948.89     2994.84     78.36 o
  -2 -12   3     9372.99     9169.51    246.76 o
  -1 -12   3     6353.07     6477.20    109.51 o
   0 -12   3       50.26       53.68     11.28 o
   1 -12   3        0.45        0.00     10.26 o
   2 -12   3      119.12      150.65     31.65 o
   3 -12   3     6518.57     6499.76    138.11 o
   4 -12   3     3289.11     3437.80     93.25 o
   5 -12   3      376.10      329.38     34.53 o
   6 -12   3     5015.03     5247.10    129.16 o
   7 -12   3      144.93      153.75     37.35 o
 -11 -11   3     2300.06     2371.98    115.97 o
 -10 -11   3     3555.16     3648.28    163.58 o
  -9 -11   3       73.70       65.06     25.78 o
  -8 -11   3      265.92      168.69     30.95 o
  -7 -11   3        2.49       10.47     17.19 o
  -6 -11   3     3861.49     3803.55    260.22 o
  -5 -11   3    12381.89    11862.76    218.41 o
  -4 -11   3       27.88       14.72     12.13 o
  -3 -11   3     6042.95     5955.30    107.29 o
  -2 -11   3     2073.98     2043.67     50.22 o
  -1 -11   3      103.70       83.77     12.18 o
   0 -11   3      391.45      402.74     19.98 o
   1 -11   3      643.80      586.66     32.73 o
   2 -11   3     5059.29     5187.41    117.65 o
   3 -11   3     3317.61     3389.17    108.40 o
   4 -11   3     5881.62     6104.28    132.19 o
   5 -11   3     7728.72     7486.37    155.57 o
   6 -11   3        0.57        0.00     15.86 o
   7 -11   3       18.20       10.80     23.03 o
   8 -11   3        8.54       35.81     27.51 o
 -12 -10   3     1659.13     1875.11     78.52 o
 -11 -10   3      890.60      794.41     53.07 o
 -10 -10   3     1409.10     1413.99     77.24 o
  -9 -10   3       13.63       38.51     39.24 o
  -8 -10   3       43.81       52.19     22.76 o
  -7 -10   3     3579.00     3417.73    107.08 o
  -6 -10   3     1891.53     1929.07     58.99 o
  -5 -10   3     1332.39     1346.59     41.65 o
  -4 -10   3     5845.59     5850.75    104.20 o
  -3 -10   3       40.18       36.41     10.45 o
  -2 -10   3      603.82      635.06     20.41 o
  -1 -10   3     1332.45     1347.05     29.84 o
   0 -10   3     2741.63     2674.08     46.34 o
   1 -10   3     6254.12     5970.91     91.59 o
   2 -10   3        1.43       41.69     14.39 o
   3 -10   3    16708.31    16658.89    281.25 o
   4 -10   3     1217.66     1227.32     49.22 o
   5 -10   3     1354.75     1307.66     52.31 o
   6 -10   3       96.88       56.81     20.44 o
   7 -10   3        0.46        5.75     22.40 o
   8 -10   3     1962.79     2081.08    219.56 o
 -12  -9   3        3.05       13.65     21.40 o
 -11  -9   3      660.38      650.34     50.70 o
 -10  -9   3       19.36        2.98     19.31 o
  -9  -9   3      431.97      398.05     35.91 o
  -8  -9   3     1350.52     1359.35     54.19 o
  -7  -9   3      219.74      221.05     29.55 o
  -6  -9   3     5573.78     5621.82    114.80 o
  -5  -9   3     4117.44     4211.44     94.73 o
  -4  -9   3     1109.48     1095.85     34.89 o
  -3  -9   3       89.77      123.36     18.30 o
  -2  -9   3        4.47        0.00      5.89 o
  -1  -9   3    31829.48    33021.64    377.67 o
   0  -9   3    12600.19    13112.05    152.16 o
   1  -9   3     9932.32     9786.70    132.37 o
   2  -9   3     4983.53     4818.80     76.81 o
   3  -9   3       32.13       24.60     14.65 o
   4  -9   3        9.27        0.00     16.01 o
   5  -9   3      120.31      114.39     20.05 o
   6  -9   3      631.42      607.52     39.00 o
   7  -9   3     4889.51     4818.40    145.34 o
   8  -9   3        2.35        0.00     22.99 o
   9  -9   3     5323.10     5251.61    483.34 o
 -12  -8   3      206.19      243.76     35.24 o
 -11  -8   3        3.13        0.00     17.56 o
 -10  -8   3      923.43      893.31     50.92 o
  -9  -8   3     4029.70     4005.72    103.24 o
  -8  -8   3     1887.58     1836.43     80.00 o
  -7  -8   3    11897.50    12363.96    218.75 o
  -6  -8   3      130.75      140.75     14.55 o
  -5  -8   3     3455.52     3327.59     57.72 o
  -4  -8   3       72.21       86.81     10.14 o
  -3  -8   3     6088.48     6587.93     97.43 o
  -2  -8   3     7560.24     7381.18     85.51 o
  -1  -8   3      169.08      203.97     10.92 o
   0  -8   3     8370.50     7982.08     92.28 o
   1  -8   3    12777.83    12738.82    151.53 o
   2  -8   3     2169.40     2148.40     48.30 o
   3  -8   3     2267.21     2244.87     53.69 o
   4  -8   3       14.02        5.49     10.87 o
   5  -8   3    11174.53    11169.27    258.04 o
   6  -8   3     2924.02     2881.33     78.69 o
   7  -8   3     4273.86     4227.11    130.90 o
   8  -8   3     5830.77     5641.89    163.45 o
   9  -8   3      112.82      101.09     32.96 o
  10  -8   3      528.22      429.71     72.18 o
 -12  -7   3       40.08        7.19     26.39 o
 -11  -7   3     1491.39     1505.54     92.80 o
 -10  -7   3      507.53      573.18     42.39 o
  -9  -7   3     5693.66     5844.30    131.10 o
  -8  -7   3     5212.73     5148.06    135.78 o
  -7  -7   3     1152.27     1191.48     37.65 o
  -6  -7   3     5262.81     5180.22     70.13 o
  -5  -7   3       23.26       17.44      6.97 o
  -4  -7   3     2205.60     2344.46     44.17 o
  -3  -7   3    10049.45    10322.16    138.17 o
  -2  -7   3      997.95      945.99     25.17 o
  -1  -7   3    27436.74    26935.26    267.85 o
   0  -7   3      833.65      788.68     18.71 o
   2  -7   3        7.60        6.46      5.36 o
   3  -7   3     1178.50     1373.05     31.14 o
   4  -7   3     2137.48     1984.34     49.84 o
   5  -7   3     1360.27     1316.98     46.77 o
   6  -7   3     7329.83     7377.48    144.03 o
   7  -7   3     7862.88     7690.93    152.66 o
   8  -7   3     1393.06     1296.55     69.91 o
   9  -7   3      147.79      164.09     34.33 o
  10  -7   3        4.43        2.45     24.19 o
 -12  -6   3      661.11      578.32     58.93 o
 -11  -6   3      393.11      389.53     38.60 o
 -10  -6   3     4414.23     4527.81    131.89 o
  -9  -6   3      809.72      834.72     36.96 o
  -8  -6   3     7411.33     7321.03    129.97 o
  -7  -6   3     5864.65     5921.12    118.30 o
  -6  -6   3      111.38      118.35     12.19 o
  -5  -6   3     5006.53     5100.65     74.60 o
  -4  -6   3     3482.40     3543.53     48.66 o
  -3  -6   3    21098.83    20746.90    287.90 o
  -2  -6   3    15450.70    15365.01    192.44 o
  -1  -6   3     2268.82     2221.02     45.80 o
   0  -6   3     1298.25     1113.15     24.57 o
   1  -6   3     1317.18     1358.16     26.81 o
   2  -6   3       51.81       26.54      5.96 o
   3  -6   3     2711.84     2566.07     42.21 o
   4  -6   3      653.92      599.14     39.07 o
   5  -6   3    11331.20    11214.64    172.29 o
   6  -6   3     1410.90     1525.83     63.34 o
   7  -6   3     6367.70     6416.82    130.61 o
   8  -6   3     1149.96      988.25     61.61 o
   9  -6   3       13.48       25.27     22.99 o
  10  -6   3     1798.96     1659.95     85.17 o
  11  -6   3        0.55       19.09     30.14 o
 -12  -5   3     1368.60     1208.44    119.97 o
 -11  -5   3     2768.20     2966.52    168.61 o
 -10  -5   3      531.82      560.81     43.03 o
  -9  -5   3     4747.51     4753.27    108.63 o
  -8  -5   3      587.88      623.54     35.54 o
  -7  -5   3       17.96       25.52      9.78 o
  -6  -5   3      937.58      906.92     25.96 o
  -5  -5   3      950.12     1036.42     21.89 o
  -4  -5   3    22121.04    22356.68    245.94 o
  -3  -5   3    12143.84    12374.10    143.04 o
  -2  -5   3     8592.64     7766.68    180.25 o
  -1  -5   3     1557.44     1441.93     32.54 o
   0  -5   3        7.85        0.00      6.04 o
   1  -5   3    10237.24     9994.72    128.19 o
   2  -5   3     5757.57     6134.74     86.08 o
   3  -5   3    11293.39    11152.54    131.19 o
   4  -5   3     9428.90     9097.57    127.36 o
   5  -5   3     1880.52     1798.12     46.51 o
   6  -5   3     8229.33     8416.71    153.13 o
   7  -5   3      544.71      530.44     32.09 o
   8  -5   3       43.63       22.17     30.08 o
   9  -5   3      487.01      490.51     71.81 o
  10  -5   3      853.15      850.51     65.25 o
  11  -5   3     1856.61     2083.73    217.44 o
 -12  -4   3     1019.35      970.56    110.63 o
 -11  -4   3     1625.19     1660.07    127.61 o
 -10  -4   3     4708.24     4540.90    158.55 o
  -9  -4   3      351.76      350.98     55.92 o
  -8  -4   3       89.36       77.87     17.36 o
  -7  -4   3      415.83      408.28     23.51 o
  -6  -4   3     7201.64     7608.49    112.47 o
  -5  -4   3    33089.68    33491.76    371.25 o
  -4  -4   3     1206.65     1256.51     34.58 o
  -3  -4   3     8393.58     8129.38     97.50 o
  -2  -4   3      139.60      168.39     12.68 o
  -1  -4   3        8.08        9.31      4.32 o
   0  -4   3     6324.02     6287.10    147.06 o
   1  -4   3      179.21      165.16     10.28 o
   2  -4   3    19795.46    19184.26    231.42 o
   3  -4   3     5100.94     5318.92     84.86 o
   4  -4   3    20027.36    20782.73    257.56 o
   5  -4   3     6018.37     6336.75    104.65 o
   6  -4   3      137.19      154.52     16.11 o
   7  -4   3      732.03      756.68     35.24 o
   8  -4   3      978.14      902.86     54.60 o
   9  -4   3     2343.03     2215.53     89.57 o
  10  -4   3     4946.36     4669.55    144.55 o
  11  -4   3       65.46       41.43     28.91 o
 -12  -3   3     2841.77     2803.85    112.71 o
 -11  -3   3     1028.71      992.75     66.02 o
 -10  -3   3     1143.27      895.10     58.52 o
  -9  -3   3      362.85      316.91     29.64 o
  -8  -3   3      389.24      421.74     37.71 o
  -7  -3   3    15740.92    16023.01    212.91 o
  -6  -3   3     9705.67     9568.18    134.87 o
  -5  -3   3     5553.67     5407.83     72.08 o
  -4  -3   3     4780.15     4467.53     80.01 o
  -3  -3   3     4586.35     4745.98     70.91 o
  -2  -3   3        9.19        0.00     19.72 o
  -1  -3   3     4262.75     4581.92     80.28 o
   0  -3   3     2912.43     2912.31    129.63 o
   1  -3   3     4443.22     4230.57     75.13 o
   2  -3   3      410.73      486.51     20.24 o
   3  -3   3    58437.34    58434.46    847.91 o
   4  -3   3    10742.04    11562.04    150.58 o
   5  -3   3      779.01      767.21     16.51 o
   6  -3   3     2199.32     2136.34     49.69 o
   7  -3   3      210.01      204.05     20.18 o
   8  -3   3    13181.98    13119.68    279.38 o
   9  -3   3     5192.04     5273.44    148.18 o
  10  -3   3     4216.28     4141.16    157.15 o
  11  -3   3     3441.81     3272.99    120.50 o
  12  -3   3        1.18       31.78     45.13 o
 -12  -2   3        2.74       20.60     26.53 o
 -11  -2   3      333.44      243.30     80.43 o
 -10  -2   3       40.51       18.70     21.96 o
  -9  -2   3     1710.98     1687.65     73.84 o
  -8  -2   3    12969.65    12636.40    218.07 o
  -7  -2   3     1572.64     1628.14     41.96 o
  -6  -2   3    18566.41    18580.16    269.96 o
  -5  -2   3    21010.50    21779.09    233.09 o
  -4  -2   3     2024.03     2073.01     34.34 o
  -3  -2   3      579.52      574.48     14.69 o
  -2  -2   3     2213.67     2362.08     50.41 o
  -1  -2   3     5671.60     5566.08    118.84 o
   0  -2   3     6143.96     6298.00    104.91 o
   1  -2   3     5967.32     6029.56     83.64 o
   2  -2   3      941.63      931.32     21.13 o
   3  -2   3      633.41      607.51     14.29 o
   4  -2   3       12.24       13.13      6.67 o
   5  -2   3      288.32      288.13     11.73 o
   6  -2   3     2409.97     2365.74     38.20 o
   7  -2   3    12346.71    12669.08    205.96 o
   8  -2   3        1.95        7.01     28.57 o
   9  -2   3     9905.04     9593.28    301.44 o
  10  -2   3      683.97      714.24     92.62 o
  11  -2   3       82.84      130.80     32.84 o
  12  -2   3      542.11      657.94     61.76 o
 -12  -1   3        1.27       14.32     25.15 o
 -11  -1   3        4.88       13.78     22.72 o
 -10  -1   3      969.60      905.26     96.07 o
  -9  -1   3     2089.00     2017.28     82.70 o
  -8  -1   3     5035.28     4854.16    255.71 o
  -7  -1   3    10849.28    11140.95    172.47 o
  -6  -1   3      164.37      186.41     15.44 o
  -5  -1   3     6319.76     6713.49     85.29 o
  -4  -1   3     4138.03     4435.80     76.54 o
  -3  -1   3     1904.06     1863.42     29.58 o
  -2  -1   3     3412.94     3201.23     55.24 o
  -1  -1   3     2964.01     3182.98     51.31 o
   0  -1   3     1417.27     1366.45     26.79 o
   1  -1   3     3458.98     3550.53     61.66 o
   2  -1   3     1386.38     1462.84     32.99 o
   3  -1   3    17072.80    18378.18    187.10 o
   4  -1   3      740.31      730.05     14.30 o
   5  -1   3    18107.37    18856.46    173.34 o
   6  -1   3     7464.02     7810.06     97.25 o
   7  -1   3     5935.28     5743.92     85.98 o
   8  -1   3     5915.93     5855.58    146.65 o
   9  -1   3      162.48      150.41     27.59 o
  10  -1   3      160.30      186.75     32.69 o
  11  -1   3        9.03        1.12     20.30 o
  12  -1   3       51.18       59.33     29.16 o
 -12   0   3      147.73       89.59     31.98 o
 -11   0   3     2506.02     2570.02    228.30 o
 -10   0   3      657.09      622.66     53.52 o
  -9   0   3     4968.77     4899.43    141.19 o
  -8   0   3     3526.70     3262.93    104.67 o
  -7   0   3       25.97       12.65     15.22 o
  -6   0   3       39.28       59.50     12.92 o
  -5   0   3      126.21      148.23     11.84 o
  -4   0   3     8508.61     8559.86    107.34 o
  -3   0   3     6647.97     6411.37     75.82 o
  -2   0   3     3337.60     3171.23     56.57 o
  -1   0   3    58476.48    58333.09    703.10 o
   0   0   3     2413.93     2504.98     38.43 o
   1   0   3      955.13      911.52     15.59 o
   2   0   3    11864.16    12124.49    152.48 o
   3   0   3    26191.51    25947.47    360.43 o
   4   0   3      191.86      127.51      8.48 o
   5   0   3      852.60      967.74     17.23 o
   6   0   3     7488.45     7081.93     74.23 o
   7   0   3     3782.41     3731.37     51.11 o
   8   0   3     1647.38     1513.37     69.27 o
   9   0   3     1581.39     1560.04    171.34 o
  10   0   3      235.85      213.25     33.03 o
  11   0   3     1958.52     2062.58     88.39 o
  12   0   3     1251.05     1354.27     89.77 o
  13   0   3      688.84      800.90     86.49 o
 -11   1   3       78.31       27.06     27.16 o
 -10   1   3     2748.26     2778.19    218.77 o
  -9   1   3      488.64      519.54     56.04 o
  -8   1   3     4110.60     3908.06    124.64 o
  -7   1   3       70.80      101.56     23.35 o
  -6   1   3       26.39       54.70     11.17 o
  -5   1   3    23659.40    23819.04    271.91 o
  -4   1   3     2670.81     2635.40     48.47 o
  -3   1   3    11639.47    11262.61    132.69 o
  -2   1   3      346.16      349.00     12.25 o
  -1   1   3     7661.46     8162.20    173.27 o
   0   1   3     5734.11     5894.58     84.24 o
   1   1   3     2666.31     2679.02     47.55 o
   2   1   3    11847.78    12472.09    141.21 o
   3   1   3      132.73      105.53      6.86 o
   4   1   3     4973.12     5124.81     86.69 o
   5   1   3    15087.55    14638.12    130.00 o
   6   1   3     3677.82     3873.40     44.37 o
   7   1   3      350.95      452.62     14.91 o
   8   1   3      481.95      424.43     21.96 o
   9   1   3     1301.65     1293.20    111.42 o
  10   1   3    11258.70    11470.59    255.76 o
  11   1   3      787.44      729.90     56.16 o
  12   1   3     3652.47     3701.13    128.07 o
  13   1   3      953.90      841.82     68.72 o
 -11   2   3     2545.27     2730.34    206.46 o
 -10   2   3      133.87      124.24     32.36 o
  -9   2   3     3643.07     3492.10    191.48 o
  -8   2   3      397.97      394.25     41.14 o
  -7   2   3     1162.28     1073.61     55.58 o
  -6   2   3    11337.30    11636.58    210.14 o
  -5   2   3     1457.76     1457.33     37.88 o
  -4   2   3    47113.41    47234.13    543.51 o
  -3   2   3     2023.76     1986.40     34.27 o
  -2   2   3     3336.78     3103.86     47.90 o
  -1   2   3     1498.05     1482.96     34.13 o
   0   2   3     1425.55     1480.53     46.18 o
   1   2   3     2502.29     2539.83     41.32 o
   2   2   3     1202.63     1235.19     24.83 o
   3   2   3      223.60      332.31     17.60 o
   4   2   3     2225.11     2116.92     32.62 o
   5   2   3       42.86       40.49      4.94 o
   6   2   3      484.25      460.29     18.80 o
   7   2   3     1373.28     1416.61     37.06 o
   8   2   3     1083.51     1022.84     28.82 o
   9   2   3     4971.97     4969.72    106.52 o
  10   2   3      562.07      499.48     44.67 o
  11   2   3     3281.57     3367.71    113.19 o
  12   2   3      898.62      791.79     60.80 o
  13   2   3      383.55      441.33     51.94 o
 -11   3   3      954.96      958.42     73.55 o
 -10   3   3      307.02      288.00     43.85 o
  -9   3   3        0.09        6.53     19.63 o
  -8   3   3     1782.39     1658.26     75.39 o
  -7   3   3      733.69      708.83     49.65 o
  -6   3   3     7956.66     7982.27    298.96 o
  -5   3   3     5755.39     5776.55    155.31 o
  -4   3   3     5023.23     5327.12     73.28 o
  -3   3   3     7166.43     7167.01     89.01 o
  -2   3   3     1430.05     1491.72     33.51 o
  -1   3   3     2614.65     2741.88     41.86 o
   0   3   3      266.80      192.24     12.98 o
   1   3   3        3.36        0.00      6.06 o
   2   3   3     3454.79     3180.16     47.70 o
   3   3   3     1989.51     1975.95     34.47 o
   4   3   3     7644.21     7770.54     90.09 o
   5   3   3      761.97      696.66     16.33 o
   6   3   3      749.50      774.28     17.70 o
   7   3   3     1290.26     1127.27     36.11 o
   8   3   3      289.68      248.75     25.08 o
   9   3   3     5589.66     5374.92     97.79 o
  10   3   3    10289.44    10645.96    237.78 o
  11   3   3      170.08      143.96     29.72 o
  12   3   3      410.29      406.76     86.01 o
  13   3   3        4.90        0.00     39.30 o
 -10   4   3        1.04       13.49     23.58 o
  -9   4   3     1534.67     1433.40     75.20 o
  -8   4   3        0.32        0.00     16.98 o
  -7   4   3     3870.47     3991.69    205.92 o
  -6   4   3      942.53     1004.36     51.99 o
  -5   4   3     1007.01      938.04     44.43 o
  -4   4   3     3481.06     3527.94     67.41 o
  -3   4   3       71.73       54.02      9.48 o
  -2   4   3    28019.38    30477.23    327.65 o
  -1   4   3    15850.95    16380.58    166.11 o
   0   4   3    12955.29    12815.03    143.62 o
   1   4   3    15550.08    15376.36    189.16 o
   2   4   3      221.95      196.85     10.26 o
   3   4   3     7163.81     7022.15     93.77 o
   4   4   3       69.99       78.86      6.69 o
   5   4   3      749.51      731.55     17.25 o
   6   4   3    20250.85    20725.58    193.37 o
   7   4   3      464.19      461.76     26.18 o
   8   4   3     7834.10     7887.84    107.73 o
   9   4   3     1999.20     2076.63     64.82 o
  10   4   3      225.81      256.45     27.37 o
  11   4   3       87.73       83.17     24.35 o
  12   4   3        0.88        0.00     30.93 o
  13   4   3     1168.29     1079.49    115.85 o
 -10   5   3      720.53      584.41     60.17 o
  -9   5   3      293.68      290.52     95.53 o
  -8   5   3     7107.11     7142.23    220.53 o
  -7   5   3      146.77      134.10     28.29 o
  -6   5   3     4340.12     4185.42    121.51 o
  -5   5   3      354.60      392.29     29.79 o
  -4   5   3      717.47      798.11     29.27 o
  -3   5   3     4969.05     4844.38     77.52 o
  -2   5   3      167.52      226.65      9.64 o
  -1   5   3     6981.53     6479.42     74.13 o
   0   5   3     3857.40     3717.75     54.05 o
   1   5   3     6261.63     6204.79     77.60 o
   2   5   3     2910.62     2577.19     39.16 o
   3   5   3     1729.43     1766.81     31.18 o
   4   5   3     6927.27     7094.28     89.92 o
   5   5   3     4313.45     4102.17     56.76 o
   6   5   3    12682.49    12938.05    136.21 o
   7   5   3    15149.79    14691.22    150.16 o
   8   5   3       55.60       46.06      8.60 o
   9   5   3     2942.34     2977.46     59.21 o
  10   5   3       72.00       48.14     13.68 o
  11   5   3      657.72      667.00     43.57 o
  12   5   3     5200.54     5284.21    159.82 o
  13   5   3      135.58      117.19     33.18 o
 -10   6   3     1746.22     1945.11    166.07 o
  -9   6   3     1793.00     1661.51     85.15 o
  -8   6   3     2190.94     1922.52     87.58 o
  -7   6   3     5096.53     4963.47    161.64 o
  -6   6   3        0.80        0.00     14.54 o
  -5   6   3      337.43      287.61     32.71 o
  -4   6   3      610.45      601.18     33.83 o
  -3   6   3     4140.29     4124.83     77.57 o
  -2   6   3    27359.46    26931.80    361.79 o
  -1   6   3      801.41      831.26     18.39 o
   0   6   3    25663.82    25649.53    383.14 o
   1   6   3       10.18       28.68      5.18 o
   2   6   3      150.56      161.65     10.44 o
   3   6   3     8868.44     8699.04    107.22 o
   4   6   3      223.50      261.92     13.01 o
   5   6   3    20083.88    19611.85    224.00 o
   6   6   3     7377.11     7250.71     91.96 o
   7   6   3     6567.42     6744.86     87.78 o
   8   6   3      513.63      454.53     20.00 o
   9   6   3      173.76      176.69     19.49 o
  10   6   3       77.56       57.13     15.50 o
  11   6   3     1377.84     1285.88     51.36 o
  12   6   3      994.70     1063.50     76.73 o
  13   6   3     4126.54     4137.97    143.80 o
  -9   7   3     1832.67     1791.69     90.20 o
  -8   7   3     1051.38     1061.53    101.53 o
  -7   7   3      199.19      191.56     33.19 o
  -6   7   3      577.74      464.56     80.00 o
  -5   7   3      506.74      451.32    120.52 o
  -4   7   3     9664.43     9741.08    173.90 o
  -3   7   3    11699.73    11765.58    178.02 o
  -2   7   3     3010.24     3179.25     62.32 o
  -1   7   3    28920.56    30091.69    280.79 o
   0   7   3     2171.28     2284.79     35.55 o
   1   7   3      453.93      474.90     16.18 o
   2   7   3    21218.13    21889.83    312.78 o
   3   7   3     6813.66     6924.87     90.37 o
   4   7   3    16501.94    15909.98    185.87 o
   5   7   3     1976.51     1928.71     41.14 o
   6   7   3     2545.81     2374.26     48.31 o
   7   7   3     2765.23     2734.22     47.30 o
   8   7   3        2.16        0.00      7.70 o
   9   7   3     2904.20     2924.49     73.19 o
  10   7   3      177.43      166.15     34.54 o
  11   7   3     6678.28     6824.68    130.73 o
  12   7   3     3393.62     3149.45     95.55 o
  13   7   3     1136.47     1231.24     79.56 o
  -9   8   3       32.75       75.40     32.80 o
  -8   8   3      397.14      287.22     43.49 o
  -7   8   3       89.83       73.49     27.01 o
  -6   8   3      106.10       84.21     29.30 o
  -5   8   3     7062.35     6709.48    369.98 o
  -4   8   3     2206.58     2273.64     65.42 o
  -3   8   3    10374.37    10464.44    164.57 o
  -2   8   3     3456.93     3573.91     72.10 o
  -1   8   3       30.63       29.32      5.93 o
   0   8   3      154.02      143.42     10.06 o
   1   8   3     1569.67     1479.28     31.39 o
   2   8   3    14791.28    14699.61    176.77 o
   3   8   3     8974.76     8550.07    109.67 o
   4   8   3     2081.28     2035.53     39.39 o
   5   8   3    11639.29    11500.66    172.65 o
   6   8   3      574.78      624.07     26.54 o
   7   8   3      320.48      248.96     18.68 o
   8   8   3     2856.81     2827.95     64.88 o
   9   8   3     1625.39     1670.96     79.68 o
  10   8   3     4803.16     5017.04    103.99 o
  11   8   3        7.06        8.52     15.38 o
  12   8   3     2724.01     2852.96     79.48 o
  13   8   3      278.64      226.66     34.33 o
  -8   9   3      208.24      245.95     41.86 o
  -7   9   3     2700.90     2499.96    143.56 o
  -6   9   3     8124.38     7729.74    199.67 o
  -5   9   3      448.58      403.01     74.00 o
  -4   9   3    10986.84    11017.51    199.15 o
  -3   9   3      816.52      796.37     38.68 o
  -2   9   3      144.21      162.29     17.52 o
  -1   9   3     3346.81     3380.40     53.03 o
   0   9   3      426.39      454.15     17.44 o
   1   9   3    23994.42    24050.27    264.10 o
   2   9   3     6460.54     6372.18     95.56 o
   3   9   3    12066.57    11821.06    158.56 o
   4   9   3     6976.46     7169.72    118.58 o
   5   9   3       54.53       74.93     11.81 o
   6   9   3      648.57      678.01     29.05 o
   7   9   3       44.68       35.72     12.03 o
   8   9   3     2397.48     2309.62     58.64 o
   9   9   3     3564.48     3304.81    111.26 o
  10   9   3      151.26      153.93     22.66 o
  11   9   3     3468.08     3577.70     88.78 o
  12   9   3      418.79      361.86     34.88 o
  13   9   3      101.74       76.03     23.25 o
  -8  10   3     2325.24     2271.25    185.29 o
  -7  10   3     1672.27     1598.68     92.86 o
  -6  10   3     4892.99     4747.89    211.92 o
  -5  10   3     6333.72     6271.94    169.85 o
  -4  10   3     1494.64     1472.87     57.01 o
  -3  10   3      179.09      162.62     22.22 o
  -2  10   3     4418.66     4443.09     99.27 o
  -1  10   3    11601.20    11930.88    226.27 o
   0  10   3    12697.81    12730.26    152.34 o
   1  10   3     1643.55     1699.94     35.60 o
   2  10   3    15851.34    15419.40    201.27 o
   3  10   3     1374.18     1277.10     35.74 o
   4  10   3      114.63      140.36     16.40 o
   5  10   3      414.86      393.36     23.97 o
   6  10   3      193.36      168.51     17.92 o
   7  10   3     4785.66     4521.09    102.02 o
   8  10   3     3219.05     2902.52     81.06 o
   9  10   3     8620.58     8216.80    167.51 o
  10  10   3    12805.24    12525.06    235.94 o
  11  10   3      275.42      303.91     34.96 o
  12  10   3      151.49       94.83     22.58 o
  13  10   3      233.24      213.00     30.87 o
  -7  11   3     3896.05     3825.00    208.83 o
  -6  11   3      344.06      341.73     45.76 o
  -5  11   3      376.65      322.73     41.48 o
  -4  11   3      528.78      513.26     37.66 o
  -3  11   3        5.19        0.00     12.38 o
  -2  11   3    16525.37    16409.93    274.97 o
  -1  11   3    11259.74    11586.74    211.69 o
   0  11   3     9971.05    10062.68    136.02 o
   1  11   3     6619.71     6478.25    100.29 o
   2  11   3      244.62      239.29     18.48 o
   3  11   3        6.99       11.98      8.60 o
   4  11   3      985.26      993.80     32.39 o
   5  11   3     1383.78     1289.74     47.66 o
   6  11   3     8236.58     7803.64    222.72 o
   7  11   3      282.84      273.27     26.98 o
   8  11   3    11375.47    10995.73    178.47 o
   9  11   3     1523.51     1549.71     51.16 o
  10  11   3     1365.64     1296.46     78.44 o
  11  11   3     1091.44      981.80     55.19 o
  12  11   3        6.26        0.00     20.08 o
  13  11   3     1752.27     1867.73     87.63 o
  -6  12   3     1638.81     1547.56     85.15 o
  -5  12   3      190.47      137.45     35.24 o
  -4  12   3      730.28      754.45     75.55 o
  -3  12   3     2569.43     2517.42     76.80 o
  -2  12   3      496.35      531.16     36.52 o
  -1  12   3     8298.53     8357.77    160.28 o
   0  12   3     4215.93     4290.15    126.65 o
   1  12   3     4183.67     4269.27    100.01 o
   2  12   3     1705.23     1678.98     47.94 o
   3  12   3      344.26      311.99     23.61 o
   4  12   3     9431.67     9115.41    149.75 o
   5  12   3     1259.80     1242.27     48.29 o
   6  12   3     7302.26     7053.45    144.25 o
   7  12   3     6791.04     6656.27    139.31 o
   8  12   3       59.97       70.20     16.18 o
   9  12   3      178.54      173.20     21.99 o
  10  12   3       57.97       36.48     18.96 o
  11  12   3      809.92      735.57     50.48 o
  12  12   3     3670.41     3955.33    154.92 o
  13  12   3       95.02       99.97     29.85 o
  -6  13   3       13.02        0.00     27.01 o
  -5  13   3     2012.76     2269.21     98.18 o
  -4  13   3     2740.90     2827.74     87.78 o
  -3  13   3     1938.83     2068.13     71.30 o
  -2  13   3    13645.37    14106.39    250.35 o
  -1  13   3      777.59      742.85     41.95 o
   0  13   3      141.42       76.96     42.88 o
   1  13   3      166.65      178.98     23.79 o
   2  13   3      987.37      994.18     38.16 o
   3  13   3     4565.04     4528.98     91.76 o
   4  13   3      648.07      598.82     32.55 o
   5  13   3     8849.66     8685.46    148.33 o
   6  13   3     8102.49     7702.05    137.42 o
   7  13   3     2410.66     2361.93     64.99 o
   8  13   3       38.30       46.26     16.21 o
   9  13   3       95.54       97.60     20.07 o
  10  13   3     1660.08     1673.49    156.99 o
  11  13   3     1490.18     1477.55     67.96 o
  12  13   3     1814.41     1787.32    183.56 o
  -5  14   3       77.69       54.80     31.26 o
  -4  14   3     3761.35     3881.86    108.57 o
  -3  14   3     3926.91     4006.45    107.72 o
  -2  14   3     1129.78     1146.25     54.38 o
  -1  14   3     2623.60     2778.86    106.98 o
   0  14   3     1024.41      940.07     63.19 o
   1  14   3      611.46      592.14     50.93 o
   2  14   3     5518.63     5343.30    104.56 o
   3  14   3     1409.55     1396.63     47.46 o
   4  14   3     4941.31     4763.93     97.99 o
   5  14   3       43.32       30.45     14.24 o
   6  14   3     2141.03     2118.56     61.36 o
   7  14   3       24.67       22.34     14.73 o
   8  14   3      270.47      227.41     25.27 o
   9  14   3     2484.10     2442.71     70.88 o
  10  14   3      201.44      178.52     31.29 o
  11  14   3     3303.16     3368.97    105.31 o
  12  14   3     1970.82     1918.53     80.14 o
  -4  15   3      451.48      385.69     85.52 o
  -3  15   3     1636.00     1608.74     68.13 o
  -2  15   3     1255.70     1246.93     77.65 o
  -1  15   3       23.44       32.87     24.51 o
   0  15   3     4335.90     4553.99    146.44 o
   1  15   3      551.32      542.37     52.53 o
   2  15   3     8295.90     8051.52    199.02 o
   3  15   3     5382.04     5269.74    107.32 o
   4  15   3      410.30      457.79     32.30 o
   5  15   3      968.71     1063.32     70.27 o
   6  15   3      110.15       92.30     26.47 o
   7  15   3      118.92       73.38     18.66 o
   8  15   3     1928.77     2064.00     96.11 o
   9  15   3      941.09      822.47     45.43 o
  10  15   3     3966.32     3887.76    113.36 o
  11  15   3       28.34       17.46     22.85 o
  -3  16   3       48.92       10.80     30.42 o
  -2  16   3        2.45        0.00     32.51 o
  -1  16   3      581.49      604.51     59.73 o
   0  16   3      407.05      406.32     50.26 o
   1  16   3     5640.72     5715.07    171.68 o
   2  16   3      885.06      884.76     64.43 o
   3  16   3     6662.62     6427.46    125.46 o
   4  16   3      738.96      718.45     39.99 o
   5  16   3      108.24       59.00     17.83 o
   6  16   3       44.44       36.51     16.16 o
   7  16   3      362.78      400.91     33.96 o
   8  16   3     3760.30     3949.95     96.94 o
   9  16   3     6156.73     6078.38    200.56 o
  10  16   3      966.24      897.52     60.07 o
  11  16   3     1518.11     1628.01     76.08 o
  -1  17   3      988.83      938.28     86.92 o
   0  17   3     3911.35     4049.15    144.57 o
   1  17   3       18.60       51.78     28.22 o
   2  17   3     3467.30     3311.19    180.93 o
   3  17   3      530.86      507.27     54.91 o
   4  17   3       25.03       11.13     16.26 o
   5  17   3     1623.29     1562.38     57.19 o
   6  17   3       15.30       26.45     17.01 o
   7  17   3     4231.81     4081.37     99.97 o
   8  17   3     1599.24     1550.49     60.96 o
   9  17   3     2099.77     1999.37    105.60 o
  10  17   3      954.02      921.84     61.28 o
   0  18   3     1873.67     1879.48     97.89 o
   1  18   3     1309.51     1304.05    186.20 o
   2  18   3        0.05       10.51     26.02 o
   3  18   3       11.23        0.00     22.48 o
   4  18   3      252.97      202.74     33.60 o
   5  18   3     1672.38     1551.23     59.51 o
   6  18   3     3999.33     4041.11    100.55 o
   7  18   3      194.05      138.41     26.04 o
   8  18   3     3917.11     3832.56    100.60 o
   9  18   3       42.97       31.48     22.85 o
   2  19   3      175.27      176.12     43.03 o
   3  19   3        3.21        0.00     25.42 o
   4  19   3     5872.61     6206.49    196.88 o
   5  19   3     2520.36     2458.03     77.81 o
   6  19   3     1985.66     2148.51     91.69 o
   7  19   3     1501.24     1546.92     80.19 o
  -6 -18   4     1397.96     1504.23    109.60 o
  -5 -18   4      514.29      633.66     50.50 o
  -4 -18   4     7012.81     7402.23    170.50 o
  -3 -18   4      297.97      319.41     48.34 o
  -2 -18   4     1188.37     1318.00    113.00 o
  -1 -18   4       87.45       59.22     31.94 o
   0 -18   4        7.00        0.00     24.52 o
  -7 -17   4      174.68      215.37     36.64 o
  -6 -17   4     1863.69     2019.66     77.41 o
  -5 -17   4     3043.35     3129.31     97.53 o
  -4 -17   4      257.51      354.05     63.34 o
  -3 -17   4     4006.91     4207.43    191.72 o
  -2 -17   4      152.06      161.86     37.31 o
  -1 -17   4       46.71       46.48     28.20 o
   0 -17   4     1359.08     1359.60     82.25 o
   1 -17   4      567.58      535.27     58.24 o
   2 -17   4     4802.28     4938.04    164.57 o
  -9 -16   4      232.32      224.66     42.04 o
  -8 -16   4        2.57       10.26     36.57 o
  -7 -16   4     4508.98     4545.81    120.84 o
  -6 -16   4     1086.68     1035.98     56.30 o
  -5 -16   4     1178.44     1319.46    103.55 o
  -4 -16   4     1332.47     1392.76     61.22 o
  -3 -16   4       44.30        1.05     17.64 o
  -2 -16   4        9.55        0.00     27.41 o
  -1 -16   4       93.68       73.93     40.46 o
   0 -16   4     1727.93     2052.37     93.73 o
   1 -16   4     4061.77     4117.30    140.78 o
   2 -16   4      671.03      611.61     59.27 o
   3 -16   4     2347.60     2654.18    184.87 o
  -9 -15   4      425.45      472.13    132.89 o
  -8 -15   4     3943.64     4081.11    137.11 o
  -7 -15   4        3.36        0.00     18.82 o
  -6 -15   4     3386.76     3487.37    110.96 o
  -5 -15   4       94.38      120.86     23.28 o
  -4 -15   4      739.41      734.33     60.51 o
  -3 -15   4      166.31      166.12     30.86 o
  -2 -15   4      430.67      398.67     35.31 o
  -1 -15   4     6813.62     6926.97    270.15 o
   0 -15   4     1195.40     1056.02     66.79 o
   1 -15   4     1667.31     1782.70     84.68 o
   2 -15   4     2902.27     2949.53    143.56 o
   3 -15   4       43.46       52.64     19.36 o
   4 -15   4       70.08       25.02     25.73 o
 -10 -14   4     2427.63     2394.41    104.51 o
  -9 -14   4     1882.40     2104.76    128.52 o
  -8 -14   4     1658.79     1735.01     83.32 o
  -7 -14   4     2244.06     2449.15     96.46 o
  -6 -14   4       69.54       79.71     21.52 o
  -5 -14   4      159.45      223.41     28.15 o
  -4 -14   4      223.05      228.86     28.38 o
  -3 -14   4     1854.05     1878.15     64.72 o
  -2 -14   4     9507.09     9541.49    184.97 o
  -1 -14   4       30.28       27.49     16.73 o
   0 -14   4     6766.37     6878.33    238.55 o
   1 -14   4     1985.58     1889.25     65.53 o
   2 -14   4      194.45      172.59     22.28 o
   3 -14   4      249.48      251.27     31.62 o
   4 -14   4       17.96       10.37     24.26 o
   5 -14   4     2302.81     2320.17     97.36 o
 -10 -13   4       38.66       50.48     29.53 o
  -9 -13   4     2901.61     3008.66    112.49 o
  -8 -13   4      828.22      915.52     62.55 o
  -7 -13   4     2545.23     2685.08     99.70 o
  -6 -13   4      505.37      458.02     36.19 o
  -5 -13   4      279.92      271.53     41.73 o
  -4 -13   4     2383.05     2373.75    105.18 o
  -3 -13   4     5153.13     5433.85    120.41 o
  -2 -13   4     3933.77     4043.67     98.52 o
  -1 -13   4    10264.86    10187.63    189.79 o
   0 -13   4       31.65       30.19     15.56 o
   1 -13   4      223.60      225.67     22.33 o
   2 -13   4     3514.02     3538.76     79.60 o
   3 -13   4     4135.90     4207.99    106.13 o
   4 -13   4     6834.67     7094.39    216.69 o
   5 -13   4       26.00       20.15     20.94 o
   6 -13   4     2265.15     2441.33     84.88 o
 -11 -12   4      538.37      574.66     69.57 o
 -10 -12   4     7635.90     8010.36    214.46 o
  -9 -12   4       16.16       15.79     22.12 o
  -8 -12   4      924.00      991.55     60.74 o
  -7 -12   4      126.81      169.46     31.04 o
  -6 -12   4      376.99      388.74     32.32 o
  -5 -12   4     5339.00     5334.68    118.07 o
  -4 -12   4      606.83      619.46     36.49 o
  -3 -12   4     7202.26     7306.51    145.26 o
  -2 -12   4     4077.71     4114.07    119.23 o
  -1 -12   4     1047.39     1041.97     35.99 o
   0 -12   4      153.51      151.26     15.28 o
   1 -12   4       15.79       14.05     11.67 o
   2 -12   4     5197.86     5123.03     97.86 o
   3 -12   4     2289.35     2236.58     70.97 o
   4 -12   4     1317.44     1277.18     54.76 o
   5 -12   4     3223.21     3289.68     93.85 o
   6 -12   4      111.28      138.15     30.65 o
   7 -12   4      742.47      754.50     82.67 o
 -11 -11   4     2134.26     1972.68     93.72 o
 -10 -11   4      179.21      178.05     36.74 o
  -9 -11   4     1048.00     1012.41     62.79 o
  -8 -11   4     1024.95      915.26     87.82 o
  -7 -11   4     1201.80     1175.05     94.19 o
  -6 -11   4     6418.25     6464.65    164.13 o
  -5 -11   4     6762.26     6654.64    135.13 o
  -4 -11   4    15379.81    15883.36    267.02 o
  -3 -11   4       96.39      109.93     17.32 o
  -2 -11   4     5584.40     5817.69     90.99 o
  -1 -11   4       96.11      113.11     11.82 o
   0 -11   4      960.07      935.95     36.68 o
   1 -11   4     4533.55     4582.74     75.66 o
   2 -11   4      129.50      145.42     21.55 o
   3 -11   4    21286.43    21143.61    343.16 o
   4 -11   4     6213.33     6178.87    133.00 o
   5 -11   4      528.05      491.47     38.26 o
   6 -11   4      261.11      239.47     31.27 o
   7 -11   4        0.39        0.00     21.26 o
   8 -11   4     1612.09     1805.56     92.14 o
 -11 -10   4     1011.46      977.11     57.93 o
 -10 -10   4      304.33      282.59     35.09 o
  -9 -10   4       19.35       18.01     22.21 o
  -8 -10   4     8754.85     8556.07    209.01 o
  -7 -10   4     4043.80     4065.20    267.30 o
  -6 -10   4     4658.83     4636.47    103.66 o
  -5 -10   4     5439.21     5661.19    135.64 o
  -4 -10   4      806.58      875.41     32.87 o
  -3 -10   4     1178.87     1162.66     37.33 o
  -2 -10   4     3046.36     3037.73     49.80 o
  -1 -10   4    16217.68    16865.24    192.11 o
   0 -10   4    10645.47    10839.43    131.90 o
   1 -10   4     2655.28     2625.69     61.30 o
   2 -10   4    19330.62    19509.11    312.38 o
   3 -10   4     3750.38     3896.34     92.13 o
   4 -10   4     3152.86     3123.94     88.36 o
   5 -10   4      135.99      151.89     23.36 o
   6 -10   4        7.69        0.00     14.15 o
   7 -10   4     2411.18     2305.37     85.64 o
   8 -10   4      155.17      159.97     37.54 o
 -12  -9   4     1079.43     1120.70     64.17 o
 -11  -9   4        9.95        0.00     19.79 o
 -10  -9   4       75.22       65.58     22.84 o
  -9  -9   4     3611.42     3531.23    111.53 o
  -8  -9   4      129.60      122.46     31.38 o
  -7  -9   4     7978.98     8279.92    242.43 o
  -6  -9   4     3158.00     3252.82     84.92 o
  -5  -9   4     5232.80     4985.64    290.98 o
  -4  -9   4     2474.68     2541.01     48.94 o
  -3  -9   4       27.31       24.19      8.09 o
  -2  -9   4     2095.00     2107.94     37.96 o
  -1  -9   4     3212.54     3295.38     51.27 o
   0  -9   4    15213.37    15540.00    176.96 o
   1  -9   4    12984.33    13238.71    155.23 o
   2  -9   4      214.67      247.79     16.36 o
   3  -9   4     2550.61     2461.36     59.36 o
   4  -9   4      125.88      123.11     22.22 o
   5  -9   4     4855.36     4826.80    108.93 o
   6  -9   4     9517.82     9173.06    176.94 o
   7  -9   4      507.79      564.35     40.57 o
   8  -9   4     5747.29     5586.55    164.26 o
   9  -9   4      280.78      310.65     45.90 o
 -12  -8   4        3.20        0.00     20.56 o
 -11  -8   4      460.15      470.51     43.22 o
 -10  -8   4      819.40      893.99     51.36 o
  -9  -8   4     4238.50     4292.09    109.84 o
  -8  -8   4     9293.21     9537.04    184.03 o
  -7  -8   4       58.41       48.37     16.18 o
  -6  -8   4     5518.50     5427.42    103.59 o
  -5  -8   4      712.30      683.76     25.69 o
  -4  -8   4       23.70       23.50      7.44 o
  -3  -8   4      487.12      491.09     17.70 o
  -2  -8   4        1.64        1.65      5.02 o
  -1  -8   4    31052.21    31472.30    339.95 o
   0  -8   4     6503.05     6461.17     84.88 o
   1  -8   4    12799.95    12997.32    153.70 o
   2  -8   4     6908.69     7008.41    100.54 o
   3  -8   4        0.38        0.00      8.34 o
   4  -8   4     3076.05     3032.27     67.40 o
   5  -8   4     4529.59     4607.41    103.03 o
   6  -8   4     6900.20     6984.38    141.70 o
   7  -8   4    11733.77    11361.65    209.24 o
   8  -8   4      369.66      284.30     98.86 o
   9  -8   4     1020.49     1026.35    111.54 o
  10  -8   4        1.88        9.49     25.66 o
 -12  -7   4      372.29      315.64     48.37 o
 -11  -7   4        0.54        0.00     19.50 o
 -10  -7   4     6552.56     6932.30    153.59 o
  -9  -7   4     3978.10     4047.64    118.70 o
  -8  -7   4     3046.53     2944.38     81.65 o
  -7  -7   4     9470.66     9672.63    151.67 o
  -6  -7   4      116.98      136.81     13.30 o
  -5  -7   4     1120.96     1211.76     26.93 o
  -4  -7   4     3916.19     4145.65     60.82 o
  -3  -7   4     6620.55     6715.89     86.85 o
  -2  -7   4    20910.11    21482.79    235.80 o
  -1  -7   4      203.77      246.06     13.22 o
   0  -7   4    54330.55    55918.63    607.72 o
   1  -7   4     1823.54     1892.25     34.95 o
   2  -7   4      207.48      254.63     13.55 o
   3  -7   4     7301.23     7889.14    109.36 o
   4  -7   4       13.44       17.10      9.50 o
   5  -7   4    15484.78    15946.81    262.74 o
   6  -7   4     4339.02     4334.00     99.44 o
   7  -7   4     3148.64     3142.58    100.17 o
   8  -7   4     1840.11     1876.14    115.00 o
   9  -7   4       51.00       65.98     27.10 o
  10  -7   4      678.83      703.55     62.72 o
 -12  -6   4      330.89      380.58     50.56 o
 -11  -6   4     4422.72     4631.33    148.27 o
 -10  -6   4       20.61        0.00     17.86 o
  -9  -6   4     4593.00     4549.47     92.85 o
  -8  -6   4     1370.63     1391.06     44.13 o
  -7  -6   4      217.78      212.92     19.99 o
  -6  -6   4       12.18       16.57      7.88 o
  -5  -6   4       12.73       18.70      6.70 o
  -4  -6   4    19892.60    20406.99    210.89 o
  -3  -6   4    14195.95    13814.82    314.11 o
  -2  -6   4     5631.48     5635.32     80.97 o
  -1  -6   4     5513.97     5302.10     63.05 o
   0  -6   4      108.45      103.62      7.84 o
   1  -6   4     6435.03     7127.07     81.93 o
   2  -6   4     4290.52     4365.15     67.64 o
   3  -6   4     5511.15     5721.85     77.26 o
   4  -6   4    14433.57    14043.85    203.79 o
   5  -6   4        0.36       26.43     14.04 o
   6  -6   4     7622.61     7546.58    143.86 o
   7  -6   4      579.91      615.90     48.31 o
   8  -6   4       56.37       40.67     22.51 o
   9  -6   4     1295.44     1182.58     70.89 o
  10  -6   4       20.18       22.22     26.53 o
  11  -6   4     1721.42     1894.39     95.25 o
 -12  -5   4     1138.54     1003.68    115.00 o
 -11  -5   4      372.42      420.32     76.30 o
 -10  -5   4     3856.73     4026.06    103.10 o
  -9  -5   4      213.62      185.93     25.18 o
  -8  -5   4       16.72       24.61     14.31 o
  -7  -5   4      805.66      838.82     33.86 o
  -6  -5   4     1772.65     1898.09     39.63 o
  -5  -5   4    27123.38    27940.08    268.36 o
  -4  -5   4      348.17      366.85     13.19 o
  -3  -5   4    20534.39    20655.60    227.79 o
  -2  -5   4     2876.56     2817.51     41.54 o
  -1  -5   4       61.33       47.69      6.03 o
   0  -5   4     2267.64     2322.59     38.94 o
   1  -5   4       62.51       56.67      6.45 o
   2  -5   4    21972.66    22039.60    241.46 o
   3  -5   4     7850.26     7721.60    140.85 o
   4  -5   4     3799.67     3751.14     57.50 o
   5  -5   4     2491.78     2424.50     54.97 o
   6  -5   4        0.42        0.00      8.96 o
   7  -5   4      412.55      427.02     29.65 o
   8  -5   4     1576.70     1595.48     72.47 o
   9  -5   4     1128.01     1115.42     67.41 o
  10  -5   4     5388.22     5333.96    160.31 o
  11  -5   4       47.29       45.23     28.39 o
 -12  -4   4     2139.03     2200.72    153.09 o
 -11  -4   4     2039.20     1963.99     87.78 o
 -10  -4   4       89.34      103.37     29.30 o
  -9  -4   4      376.51      364.66     32.05 o
  -8  -4   4       17.08        0.00     12.87 o
  -7  -4   4     6770.22     6678.81    143.82 o
  -6  -4   4    12989.04    13277.23    178.77 o
  -5  -4   4     2354.56     2333.99     43.53 o
  -4  -4   4    33116.68    33839.39    340.96 o
  -3  -4   4     1125.49     1121.53     21.85 o
  -2  -4   4       36.58       12.54      8.44 o
  -1  -4   4     3153.67     3187.85     63.19 o
   0  -4   4     5128.12     5018.54     79.00 o
   1  -4   4    16272.60    15717.79    186.48 o
   2  -4   4     4310.06     4413.77     64.58 o
   3  -4   4    26311.45    27418.67    327.04 o
   4  -4   4    11453.81    11803.65    138.82 o
   5  -4   4        2.46        7.55      5.87 o
   6  -4   4      319.19      358.14     27.16 o
   7  -4   4      684.34      690.60     35.39 o
   8  -4   4     6426.21     6454.85    164.73 o
   9  -4   4     5872.99     5901.46    161.58 o
  10  -4   4     1350.52     1354.07     75.69 o
  11  -4   4     4205.00     4074.32    138.99 o
 -12  -3   4      585.47      569.71     60.77 o
 -11  -3   4     1551.94     1435.59    119.79 o
 -10  -3   4      371.62      245.37     80.24 o
  -9  -3   4      113.37      141.80     28.55 o
  -8  -3   4     9027.28     9028.37    208.23 o
  -7  -3   4     1342.48     1367.56     39.32 o
  -6  -3   4    10383.65    10154.58    142.81 o
  -5  -3   4     5263.51     4902.81     77.31 o
  -4  -3   4     2536.19     2661.49     44.38 o
  -3  -3   4     5158.04     5809.60     75.73 o
  -2  -3   4     3231.75     3109.75     60.92 o
  -1  -3   4     7861.09     7793.69    113.23 o
   0  -3   4     7210.80     7127.91     92.59 o
   1  -3   4     2445.86     2275.85     49.76 o
   2  -3   4      940.26      835.22     19.61 o
   3  -3   4     1641.30     1698.18     27.05 o
   4  -3   4     7786.12     7984.01     90.36 o
   5  -3   4      448.75      443.36     19.35 o
   6  -3   4       89.67       95.04     12.89 o
   7  -3   4     7105.86     7013.58    118.59 o
   8  -3   4      367.97      285.09     34.22 o
   9  -3   4     8361.42     8117.88    382.41 o
  10  -3   4     2462.43     2283.05     93.44 o
  11  -3   4       42.97       54.42     29.24 o
  12  -3   4      697.55      576.82     60.83 o
 -12  -2   4      214.12      179.05     39.10 o
 -11  -2   4       90.40       47.41     28.20 o
 -10  -2   4       60.98       58.77     29.11 o
  -9  -2   4     3391.06     3254.82    137.56 o
  -8  -2   4       36.40       20.98     15.22 o
  -7  -2   4    11908.21    11679.29    262.14 o
  -6  -2   4     2795.72     2832.95     97.72 o
  -5  -2   4     6579.87     6774.24     86.75 o
  -4  -2   4     1224.71     1496.58     28.72 o
  -3  -2   4     2465.58     2562.21     37.75 o
  -2  -2   4    19263.90    18859.04    303.53 o
  -1  -2   4      982.56      846.10     22.69 o
   0  -2   4     6078.89     5962.03     77.15 o
   1  -2   4      133.48      109.40      7.54 o
   2  -2   4      682.17      787.18     18.13 o
   3  -2   4     8164.52     8872.42    104.03 o
   4  -2   4       14.66       25.98      4.66 o
   5  -2   4     4860.49     4731.40     56.09 o
   6  -2   4     3103.99     2971.64     42.26 o
   7  -2   4     1134.37     1168.49     32.48 o
   8  -2   4     9302.07     9019.59    204.66 o
   9  -2   4      286.72      274.96     36.56 o
  10  -2   4      130.23       93.34     27.86 o
  11  -2   4      272.42      256.54     39.97 o
  12  -2   4      194.82      223.18     40.80 o
 -11  -1   4     1365.89     1154.66    112.15 o
 -10  -1   4     1075.41     1158.78    191.24 o
  -9  -1   4     2928.75     3001.62    104.51 o
  -8  -1   4     9713.82     9331.33    215.92 o
  -7  -1   4       60.62       48.98     14.70 o
  -6  -1   4     1686.13     1537.01     55.12 o
  -5  -1   4      339.95      327.57     17.10 o
  -4  -1   4    11397.29    11692.79    208.48 o
  -3  -1   4    24505.54    24764.08    255.83 o
  -2  -1   4      491.67      449.24     14.53 o
  -1  -1   4    49888.88    48759.71    657.12 o
   0  -1   4     8578.72     8543.96    172.80 o
   1  -1   4     5216.02     5180.39     67.52 o
   2  -1   4    14533.40    15192.18    183.97 o
   3  -1   4      435.77      510.87     12.84 o
   4  -1   4     1067.03      909.42     16.21 o
   5  -1   4    11584.55    12102.15    122.52 o
   6  -1   4     8679.80     8555.36    113.31 o
   7  -1   4     9712.87     9653.98    108.28 o
   8  -1   4      412.19      428.24     36.83 o
   9  -1   4        2.26        0.00     15.91 o
  10  -1   4      441.46      387.29     42.19 o
  11  -1   4      603.35      623.73     54.59 o
  12  -1   4     1031.44     1002.65     70.43 o
 -11   0   4       30.53       18.92     25.03 o
 -10   0   4     3485.86     3408.22    120.29 o
  -9   0   4     1921.34     1960.83     83.78 o
  -8   0   4     2411.03     2300.90    160.18 o
  -7   0   4      104.50      164.14     26.15 o
  -6   0   4      107.96       80.48     12.98 o
  -5   0   4     8635.03     8721.86    127.01 o
  -4   0   4     9541.21     9433.97    131.27 o
  -3   0   4     5940.93     5927.28     87.88 o
  -2   0   4     6718.81     6304.77     86.70 o
  -1   0   4     6755.56     6992.72    103.10 o
   0   0   4   129625.10   118974.38   1608.26 o
   1   0   4     2635.05     2728.59     43.63 o
   2   0   4     1653.90     1802.74     22.92 o
   3   0   4    86835.64    85310.37    908.24 o
   4   0   4       57.45       45.03      4.85 o
   5   0   4    47719.97    47671.75    413.09 o
   6   0   4      636.44      536.99     15.81 o
   7   0   4     1369.04     1393.86     34.37 o
   8   0   4       35.22       30.66     11.95 o
   9   0   4       96.50       47.84     49.19 o
  10   0   4     2353.43     2404.73     89.72 o
  11   0   4     1075.25      919.98     72.84 o
  12   0   4     1916.40     2008.18    220.23 o
  13   0   4     3250.85     3298.83    127.24 o
 -11   1   4     4639.45     4769.49    214.77 o
 -10   1   4      122.48      150.67     53.80 o
  -9   1   4     2179.29     2045.97     86.08 o
  -8   1   4     1883.89     1930.98     80.02 o
  -7   1   4      741.64      647.11    100.50 o
  -6   1   4     4184.77     4109.59     79.54 o
  -5   1   4     1253.18     1353.39     37.82 o
  -4   1   4    21678.77    21058.36    240.50 o
  -3   1   4     4418.01     4307.13     60.61 o
  -2   1   4      831.85      742.01     25.82 o
  -1   1   4      229.27      313.40     17.14 o
   0   1   4    15103.78    16026.82    217.21 o
   1   1   4    66066.41    64447.37    844.01 o
   2   1   4     1399.88     1443.96     22.38 o
   3   1   4     6798.89     6524.00    120.04 o
   4   1   4    22126.76    21494.29    224.01 o
   5   1   4      209.07      219.89     11.09 o
   6   1   4    20510.96    20698.14    181.75 o
   7   1   4     1537.06     1592.69     28.28 o
   8   1   4      465.93      526.93     19.24 o
   9   1   4    12083.58    11692.26    251.12 o
  10   1   4      535.26      471.53     55.38 o
  11   1   4     5988.63     6051.03    165.63 o
  12   1   4     1406.26     1326.05     74.80 o
  13   1   4      644.77      680.78    102.99 o
 -11   2   4      361.89      289.14     50.58 o
 -10   2   4     1754.38     1629.14     82.04 o
  -9   2   4      684.50      590.73     52.33 o
  -8   2   4      604.14      493.84     46.26 o
  -7   2   4     2694.92     2547.38    148.66 o
  -6   2   4     2658.72     2659.64     74.36 o
  -5   2   4    15931.47    15642.96    223.00 o
  -4   2   4     2231.95     2195.22     44.49 o
  -3   2   4     5140.60     4740.49     66.13 o
  -2   2   4      554.65      506.04     16.03 o
  -1   2   4     1967.50     1918.89     92.13 o
   0   2   4     5313.10     5098.62     76.57 o
   1   2   4      495.59      497.44     12.71 o
   2   2   4    83810.90    81699.13    941.20 o
   3   2   4    18846.71    18725.00    209.86 o
   4   2   4     4287.72     4358.22     48.05 o
   5   2   4     1667.17     1525.46     25.76 o
   6   2   4        4.26        0.00      4.44 o
   7   2   4      208.37      203.39     11.24 o
   8   2   4     4138.30     3929.58     57.85 o
   9   2   4     3105.94     3106.82     67.32 o
  10   2   4    15396.39    15510.60    322.99 o
  11   2   4       25.40       21.68     22.60 o
  12   2   4     1253.69     1227.68     71.34 o
  13   2   4       87.56       98.30     33.10 o
 -10   3   4       24.51       22.19     25.56 o
  -9   3   4     1323.15     1257.66     73.93 o
  -8   3   4     1228.52     1202.05     67.17 o
  -7   3   4     3269.76     3206.76    106.21 o
  -6   3   4     4407.52     4518.96    141.26 o
  -5   3   4       68.51       87.05     15.88 o
  -4   3   4     7372.42     7534.00     90.43 o
  -3   3   4        0.49        5.18      5.15 o
  -2   3   4     1676.89     1824.83     31.05 o
  -1   3   4     5806.55     6045.13     68.47 o
   0   3   4       53.55       51.42      7.09 o
   1   3   4    14098.01    13512.75    166.14 o
   2   3   4      393.90      416.38     13.07 o
   3   3   4     4749.06     4639.33     66.60 o
   4   3   4        8.14       19.54      3.96 o
   5   3   4       19.41       20.08      4.56 o
   6   3   4    10872.88    11090.31    135.96 o
   7   3   4       10.85        6.73      6.20 o
   8   3   4     5331.13     5235.58     75.56 o
   9   3   4     4797.29     4856.68     90.93 o
  10   3   4      796.06      802.94     50.97 o
  11   3   4      316.55      276.87     44.16 o
  12   3   4       10.27       13.12     39.73 o
  13   3   4      575.73      446.77     81.40 o
 -10   4   4      281.81      248.72     42.23 o
  -9   4   4       93.11       83.92     30.33 o
  -8   4   4     6760.65     6571.78    230.54 o
  -7   4   4     2440.99     2242.60    227.33 o
  -6   4   4     2479.17     2271.08    144.96 o
  -5   4   4      721.32      773.99     38.93 o
  -4   4   4        7.29       12.16      8.84 o
  -3   4   4    11807.02    12788.64    150.17 o
  -2   4   4      173.44      170.33     11.65 o
  -1   4   4    24904.78    25190.97    250.81 o
   0   4   4     1866.29     1600.42     27.25 o
   1   4   4       83.80      106.98      7.05 o
   2   4   4    19857.99    19099.84    230.75 o
   3   4   4     1194.78     1225.78     31.38 o
   4   4   4      610.02      588.20     16.23 o
   5   4   4     4974.33     4877.92     59.00 o
   6   4   4     9854.52    10164.39    101.67 o
   7   4   4    28362.32    28207.52    269.26 o
   8   4   4      636.60      605.88     23.58 o
   9   4   4     8385.97     8546.34    251.90 o
  10   4   4       14.47        0.00     11.34 o
  11   4   4        0.89        9.30     19.55 o
  12   4   4     3656.56     3760.09    193.72 o
  13   4   4      405.18      267.24     68.90 o
 -10   5   4     1456.90     1387.26    123.67 o
  -9   5   4     4219.00     4280.33    142.83 o
  -8   5   4      536.88      463.80     49.10 o
  -7   5   4     5014.56     4772.77    140.40 o
  -6   5   4       94.24      121.11     25.47 o
  -5   5   4      263.92      263.00     30.86 o
  -4   5   4     4887.48     5035.47     90.74 o
  -3   5   4      511.35      567.47     18.59 o
  -2   5   4    20707.40    20047.23    224.10 o
  -1   5   4     1681.54     1607.04     26.94 o
   0   5   4     3568.58     3464.99     49.14 o
   1   5   4    11078.83    11264.74    131.30 o
   2   5   4       31.60       33.47      6.00 o
   3   5   4        6.65        0.00      6.10 o
   4   5   4     4123.28     3991.51     62.15 o
   5   5   4    32292.56    33096.74    362.26 o
   6   5   4    36886.23    35896.07    597.50 o
   7   5   4     1605.70     1689.58     30.60 o
   8   5   4     3938.08     3871.38     59.41 o
   9   5   4     1388.27     1367.99     37.66 o
  10   5   4      474.34      422.16     35.46 o
  11   5   4     2201.07     2201.88     72.96 o
  12   5   4      505.31      545.34     91.16 o
  13   5   4     3513.92     3624.42    151.33 o
  -9   6   4      820.99      754.80     64.90 o
  -8   6   4     4136.18     3946.48    299.87 o
  -7   6   4       17.61       19.48     22.03 o
  -6   6   4      135.23      147.98     27.49 o
  -5   6   4      781.63      723.53     78.73 o
  -4   6   4     3101.45     3157.12     69.93 o
  -3   6   4    17199.34    16932.18    256.51 o
  -2   6   4      737.98      922.02     23.36 o
  -1   6   4    31884.91    32288.03    320.36 o
   0   6   4     1222.48     1268.89     28.12 o
   1   6   4      359.85      413.56     14.53 o
   2   6   4     5208.86     5216.08     70.19 o
   3   6   4     1486.33     1505.41     29.43 o
   4   6   4    13902.14    13709.40    161.23 o
   5   6   4     6664.74     6884.86     91.37 o
   6   6   4    13830.33    13537.33    153.23 o
   7   6   4     7454.57     7132.71     91.56 o
   8   6   4      355.74      365.50     18.73 o
   9   6   4      850.43      822.92     35.52 o
  10   6   4      246.07      252.85     24.73 o
  11   6   4     3197.90     3095.03     77.83 o
  12   6   4     3996.39     4143.42    136.98 o
  13   6   4      137.97      152.83     36.83 o
  -9   7   4      578.24      441.45     52.61 o
  -8   7   4      626.70      508.60     66.72 o
  -7   7   4       27.90        0.00     20.90 o
  -6   7   4      123.38       95.04     24.66 o
  -5   7   4     7249.29     7470.77    184.45 o
  -4   7   4     4027.25     4084.46     92.17 o
  -3   7   4     6779.53     6987.52    118.49 o
  -2   7   4    10231.62    10242.96    177.42 o
  -1   7   4       51.18       61.14      7.27 o
   0   7   4      249.06      226.57     12.81 o
   1   7   4     2046.44     2054.13     37.20 o
   2   7   4    12465.08    12732.20    153.19 o
   3   7   4    35455.24    37167.37    404.99 o
   4   7   4       34.47       33.80      7.83 o
   5   7   4     7844.86     7557.64    127.62 o
   6   7   4      112.60      100.72     11.29 o
   7   7   4      264.37      285.00     19.22 o
   8   7   4     1798.01     1937.08     45.85 o
   9   7   4       20.37       20.44     12.26 o
  10   7   4     2978.76     3042.21     74.63 o
  11   7   4     1696.02     1774.31     58.26 o
  12   7   4     1676.69     1717.37     59.51 o
  13   7   4     2099.69     2155.36     98.67 o
  -8   8   4      129.54      135.81     50.71 o
  -7   8   4     1016.73      998.50     67.37 o
  -6   8   4     5849.29     5708.03    182.26 o
  -5   8   4        3.17       19.31     18.91 o
  -4   8   4     8787.58     8830.83    165.40 o
  -3   8   4     3167.82     3095.93     76.63 o
  -2   8   4      165.78      163.04     16.61 o
   0   8   4     1566.54     1772.50     32.00 o
   1   8   4    20082.08    20312.74    211.32 o
   2   8   4    17650.41    18057.13    223.34 o
   3   8   4    13964.37    14294.40    181.10 o
   4   8   4     8349.34     8244.22    107.83 o
   5   8   4        8.71        5.27      6.19 o
   6   8   4     2091.80     2167.72     47.20 o
   7   8   4      605.75      600.59     39.91 o
   8   8   4     4189.24     4142.29     92.32 o
   9   8   4     7195.23     6730.61    123.04 o
  10   8   4       11.60        8.72     13.78 o
  11   8   4     2249.05     2222.63     86.18 o
  12   8   4     1299.12     1360.52     59.96 o
  13   8   4      144.42      181.40     30.67 o
  -8   9   4     1203.21     1180.37    107.48 o
  -7   9   4     3073.64     3137.68    119.36 o
  -6   9   4     2018.67     1953.61     87.12 o
  -5   9   4    10689.04     9803.64    231.81 o
  -4   9   4        2.37        0.00     12.59 o
  -3   9   4      291.66      274.55     25.61 o
  -2   9   4      923.70      963.68     39.79 o
  -1   9   4     2875.41     2928.85     54.86 o
   0   9   4    12936.71    12529.41    148.72 o
   1   9   4     1893.75     1977.14     37.34 o
   2   9   4    28818.69    28744.95    348.15 o
   3   9   4     6034.39     5867.72     91.41 o
   4   9   4     1715.25     1693.53     39.97 o
   5   9   4        1.34        0.00      6.06 o
   6   9   4       31.30       19.99      8.08 o
   7   9   4     4398.70     4274.47     89.22 o
   8   9   4     4764.95     4762.27    109.22 o
   9   9   4     1868.11     1723.15     52.36 o
  10   9   4    13545.04    13264.73    289.43 o
  11   9   4       18.57       11.33     15.83 o
  12   9   4      600.30      484.74     37.26 o
  13   9   4      157.29      131.34     31.57 o
  -7  10   4     3079.81     3190.97    122.82 o
  -6  10   4     3711.43     3643.78    126.53 o
  -5  10   4      105.44       81.39     27.09 o
  -4  10   4     3642.12     3578.63    159.31 o
  -3  10   4      985.71      925.21     43.61 o
  -2  10   4     5599.36     5469.73    115.44 o
  -1  10   4     7527.19     7424.32    141.30 o
   0  10   4     2637.60     2543.80     53.97 o
   1  10   4    27364.12    28123.70    308.61 o
   2  10   4      177.90      178.68     15.39 o
   3  10   4     6904.44     6840.00    104.32 o
   4  10   4        0.76        3.30      6.70 o
   5  10   4      980.96      967.58     50.04 o
   6  10   4    10608.76    10846.07    154.45 o
   7  10   4       25.13       28.70     11.86 o
   8  10   4    14705.08    14462.76    220.06 o
   9  10   4     5147.78     5164.95    103.29 o
  10  10   4     3597.17     3438.86     95.83 o
  11  10   4      539.16      534.08     42.48 o
  12  10   4      141.55      101.89     25.39 o
  13  10   4     1755.20     1732.35     72.22 o
  -7  11   4     1201.67     1227.85     81.43 o
  -6  11   4     1255.70     1195.60    139.20 o
  -5  11   4      825.21      802.62     60.05 o
  -4  11   4      116.48       78.50     20.30 o
  -3  11   4     1619.09     1579.86     58.21 o
  -2  11   4     2761.42     2705.25     84.98 o
  -1  11   4     6214.16     6176.20    136.31 o
   0  11   4     5846.88     5679.17     98.93 o
   1  11   4       52.40       49.40      9.75 o
   2  11   4     2487.34     2416.76     52.17 o
   3  11   4      221.35      255.46     18.66 o
   4  11   4     7388.67     7362.31    113.69 o
   5  11   4    12406.41    12131.89    186.87 o
   6  11   4     2910.00     2796.48     66.58 o
   7  11   4     9660.91     9343.61    155.69 o
   8  11   4      595.26      601.43     33.65 o
   9  11   4     1177.18     1061.31     43.18 o
  10  11   4       16.15       14.04     15.54 o
  11  11   4       90.18       61.16     22.62 o
  12  11   4     2356.33     2253.52     82.05 o
  13  11   4      141.95      117.74     29.50 o
  -6  12   4      218.55      210.86     40.71 o
  -5  12   4      102.68      184.76     72.90 o
  -4  12   4     2070.07     1897.60     83.84 o
  -3  12   4      425.54      375.83     33.94 o
  -2  12   4    13178.46    13355.94    236.44 o
  -1  12   4     1628.59     1629.04     56.34 o
   0  12   4     2814.24     2872.39     76.14 o
   1  12   4     9230.66     9167.98    147.92 o
   2  12   4      597.53      591.63     35.50 o
   3  12   4     1163.02     1224.41     41.06 o
   4  12   4     3531.41     3331.88     74.02 o
   5  12   4     2769.70     2668.67     65.38 o
   6  12   4    14303.33    13713.20    211.26 o
   7  12   4      343.40      307.11     26.15 o
   8  12   4      408.24      374.14     28.97 o
   9  12   4      323.98      336.18     28.46 o
  10  12   4      473.32      457.63     66.15 o
  11  12   4      545.99      498.23     43.76 o
  12  12   4      706.66      690.58     51.79 o
  13  12   4     2763.35     2817.10     97.45 o
  -5  13   4      642.85      679.80     61.65 o
  -4  13   4     2865.44     2825.76    108.72 o
  -3  13   4     3372.96     3517.55    103.69 o
  -2  13   4      177.26      155.07     25.32 o
  -1  13   4    13849.95    13647.93    240.55 o
   0  13   4      967.54      878.01     58.50 o
   1  13   4       24.45       15.87     15.41 o
   2  13   4    10694.89    10451.73    167.99 o
   3  13   4      554.21      531.23     30.88 o
   4  13   4     8874.65     8611.18    146.61 o
   5  13   4      231.17      259.12     24.05 o
   6  13   4     2022.37     1950.23     57.42 o
   7  13   4      976.84      879.78     40.96 o
   8  13   4      235.92      206.54     23.65 o
   9  13   4      807.11      732.98     40.30 o
  10  13   4      326.99      325.99     36.34 o
  11  13   4     4053.73     4029.59    115.16 o
  12  13   4     4651.15     4518.29    159.18 o
  -4  14   4     2514.32     2421.28    102.16 o
  -3  14   4     1479.70     1376.87     61.35 o
  -2  14   4     2054.92     1960.17     69.52 o
  -1  14   4       82.41       64.22     62.53 o
   0  14   4     5494.10     5189.94    155.15 o
   1  14   4     2595.87     2687.24    201.61 o
   2  14   4     4022.02     3976.79     86.22 o
   3  14   4    15745.57    15590.62    236.74 o
   4  14   4      333.82      329.90     27.17 o
   5  14   4     4590.19     4476.60     95.48 o
   6  14   4       12.62       25.80     13.00 o
   7  14   4       78.87       67.64     17.24 o
   8  14   4     3013.36     2918.75     87.49 o
   9  14   4      390.39      372.02     32.34 o
  10  14   4     4220.29     4231.74    117.26 o
  11  14   4     1238.90     1173.66     63.75 o
  12  14   4     1588.39     1581.87     74.59 o
  -4  15   4     2007.16     1958.08    201.73 o
  -3  15   4     1019.11     1027.46     73.74 o
  -2  15   4      169.70       76.13     30.64 o
  -1  15   4     1396.72     1461.10    119.49 o
   0  15   4      701.90      642.69    149.75 o
   1  15   4     8933.85     8932.52    228.22 o
   2  15   4     2498.69     2426.81     97.75 o
   3  15   4     1555.34     1561.00     52.48 o
   4  15   4      333.68      381.74     29.85 o
   5  15   4      104.74       69.08     19.75 o
   6  15   4     1154.97     1122.38     47.47 o
   7  15   4      288.01      324.14     29.81 o
   8  15   4     2078.38     2134.41     66.59 o
   9  15   4     2650.76     2863.62     80.19 o
  10  15   4      178.24      187.60     30.72 o
  11  15   4     1650.15     1638.95     73.82 o
  -2  16   4      595.18      617.04     61.69 o
  -1  16   4      477.39      474.85     54.29 o
   0  16   4     4446.59     4287.35    145.98 o
   1  16   4      106.87       99.01     29.98 o
   2  16   4     4053.33     4140.26    162.00 o
   3  16   4     1059.20     1028.38     54.54 o
   4  16   4       39.99       33.78     16.10 o
   5  16   4      741.78      724.23     40.96 o
   6  16   4      210.56      177.76     24.41 o
   7  16   4     2708.01     2792.25     78.23 o
   8  16   4     2066.23     2109.78     67.83 o
   9  16   4     1291.33     1323.74     72.28 o
  10  16   4     1152.78     1223.92     56.82 o
  11  16   4        0.10        0.00     21.80 o
  -1  17   4     3154.12     3454.46    166.98 o
   0  17   4      831.66      828.04     69.02 o
   1  17   4     2066.39     2191.23    107.29 o
   2  17   4       26.22       49.64     26.60 o
   3  17   4        7.43        0.00     23.16 o
   4  17   4      548.14      551.24     38.09 o
   5  17   4     1045.42      978.04     48.49 o
   6  17   4     4022.68     3923.17     96.44 o
   7  17   4      332.92      329.14     32.65 o
   8  17   4     3107.87     3015.35     84.77 o
   9  17   4     1290.72     1284.71     58.32 o
  10  17   4        8.69        0.00     18.28 o
   0  18   4     1434.30     1482.03    166.79 o
   1  18   4       23.94       15.80     28.52 o
   2  18   4      240.65      151.44     45.73 o
   3  18   4       99.31      106.21     34.22 o
   4  18   4     3377.44     3136.79    124.96 o
   5  18   4     3408.13     3316.52     89.01 o
   6  18   4      418.99      409.30     36.98 o
   7  18   4     3407.94     3472.81     93.21 o
   8  18   4      222.95      198.91     27.96 o
   9  18   4       70.67       73.05     22.08 o
   3  19   4     4008.18     4125.85    161.46 o
   4  19   4     1235.48     1299.16     85.94 o
   5  19   4     4514.26     4245.19    123.58 o
   6  19   4     1930.76     1887.42    103.37 o
   7  19   4      120.46       94.90     26.94 o
  -5 -18   5     5175.37     5670.87    183.63 o
  -4 -18   5       16.92       15.91     29.24 o
  -3 -18   5     3541.04     3578.86    203.19 o
  -2 -18   5      269.15      314.54     78.48 o
  -1 -18   5       12.52        1.21     44.03 o
  -7 -17   5     3393.44     3513.74    130.13 o
  -6 -17   5     1349.29     1413.28     67.55 o
  -5 -17   5     1235.74     1376.70     75.05 o
  -4 -17   5     3918.38     4066.77    113.65 o
  -3 -17   5        2.65        0.00     19.42 o
  -2 -17   5        1.49        3.15     37.24 o
  -1 -17   5      447.27      359.67     75.33 o
   0 -17   5     1070.95     1050.99    109.30 o
   1 -17   5     4603.92     4504.18    226.11 o
  -8 -16   5     2849.66     3434.76    127.98 o
  -7 -16   5       43.09      102.12     41.91 o
  -6 -16   5     3220.16     3380.68    109.99 o
  -5 -16   5      895.10     1068.02     54.95 o
  -4 -16   5      309.60      357.02     37.03 o
  -3 -16   5       22.74       27.85     20.53 o
  -2 -16   5        0.50        0.00     18.06 o
  -1 -16   5     3541.30     3459.48    179.83 o
   0 -16   5     1736.40     1999.63     92.74 o
   1 -16   5     1616.84     1695.32     85.03 o
   2 -16   5     3719.30     3618.77    195.06 o
   3 -16   5       84.25       99.23     49.13 o
  -9 -15   5     2578.52     2731.61    112.40 o
  -8 -15   5      484.65      518.23     54.01 o
  -7 -15   5     5676.93     6021.63    173.51 o
  -6 -15   5      168.73      232.25     29.90 o
  -5 -15   5       41.32       11.29     17.43 o
  -4 -15   5       20.09       15.70     17.92 o
  -3 -15   5       48.41       70.50     21.31 o
  -2 -15   5     7611.95     7626.79    161.02 o
  -1 -15   5     1667.36     1696.90     80.85 o
   0 -15   5     6918.25     6875.74    188.24 o
   1 -15   5     1744.27     1709.46    139.99 o
   2 -15   5      514.03      422.51     49.53 o
   3 -15   5      102.35      118.98     23.06 o
   4 -15   5       17.05        0.00     16.79 o
  -9 -14   5     2163.73     2277.81     98.96 o
  -8 -14   5     5131.82     5186.90    412.26 o
  -7 -14   5      843.26      954.40     63.78 o
  -6 -14   5      464.32      500.82     39.24 o
  -5 -14   5      593.82      630.43     41.98 o
  -4 -14   5     1301.34     1238.67     53.84 o
  -3 -14   5     5023.87     5014.78    117.90 o
  -2 -14   5      679.30      755.97     56.41 o
  -1 -14   5     4457.68     4710.96    112.11 o
   0 -14   5      501.33      463.30     46.02 o
   1 -14   5     1703.77     1682.56     61.73 o
   2 -14   5      319.90      339.22     28.52 o
   3 -14   5       30.66       11.24     16.66 o
   4 -14   5     8029.87     7714.16    143.57 o
   5 -14   5      908.45      838.46     53.33 o
 -10 -13   5     5978.86     6322.79    186.52 o
  -9 -13   5     1018.27      920.37    102.08 o
  -8 -13   5      274.64      294.08     40.39 o
  -7 -13   5     2382.77     2462.90    171.83 o
  -6 -13   5     1132.86     1134.94     52.06 o
  -5 -13   5     2167.00     2362.99     73.38 o
  -4 -13   5      345.07      354.38     42.35 o
  -3 -13   5     4539.70     4553.94    107.36 o
  -2 -13   5     6352.68     6329.00    162.47 o
  -1 -13   5      829.63      804.18     52.57 o
   0 -13   5     1687.48     1706.90     49.62 o
   1 -13   5      346.87      350.34     26.39 o
   2 -13   5     5710.73     5688.98    134.19 o
   3 -13   5     9050.65     9368.58    158.39 o
   4 -13   5      595.77      602.25     87.31 o
   5 -13   5     5108.24     5292.44    129.15 o
   6 -13   5      167.98      213.47     32.97 o
 -10 -12   5        9.49        0.00     30.81 o
  -9 -12   5      742.59      754.68     59.44 o
  -8 -12   5       92.21       97.35     36.27 o
  -7 -12   5       20.73       32.85     43.43 o
  -6 -12   5     1010.29      972.47     46.81 o
  -5 -12   5      126.16      126.50     21.54 o
  -4 -12   5     4476.69     4735.44    108.23 o
  -3 -12   5     2558.36     2626.34     73.47 o
  -2 -12   5     2285.84     2465.06     73.49 o
  -1 -12   5     2189.11     2144.82     53.89 o
   0 -12   5       70.47       80.85     12.84 o
   1 -12   5     2456.60     2470.55     59.85 o
   2 -12   5     2548.22     2512.65     79.65 o
   3 -12   5     7797.96     7827.44    188.85 o
   4 -12   5     2598.40     2608.07     79.51 o
   5 -12   5      160.41      152.30     26.48 o
   6 -12   5     1797.65     1786.29     70.12 o
   7 -12   5       42.50        4.45     20.62 o
 -11 -11   5      779.26      712.81     63.98 o
 -10 -11   5      890.14      984.74     68.45 o
  -9 -11   5        2.58        0.00     22.14 o
  -8 -11   5      587.85      583.24     49.78 o
  -7 -11   5     1574.59     1658.49     73.13 o
  -6 -11   5      958.90     1061.41     49.41 o
  -5 -11   5    18335.12    18683.14    309.29 o
  -4 -11   5     3129.87     3213.24     81.56 o
  -3 -11   5     4563.91     4625.51     90.35 o
  -2 -11   5      783.60      816.74     25.14 o
  -1 -11   5       95.00      122.15     12.50 o
   0 -11   5     4853.65     4698.26     76.46 o
   1 -11   5       20.93       27.43      9.92 o
   2 -11   5     9505.70     9377.09    148.68 o
   3 -11   5     1389.49     1393.74     53.74 o
   4 -11   5     2135.36     2032.61     86.44 o
   5 -11   5      761.70      764.93     44.47 o
   6 -11   5        3.75        0.00     16.83 o
   7 -11   5     2321.50     2270.61     79.64 o
   8 -11   5      764.21      798.82    102.32 o
 -11 -10   5      572.24      523.16     46.94 o
 -10 -10   5        1.64        0.00     19.06 o
  -9 -10   5      909.00      860.62     59.67 o
  -8 -10   5      718.19      697.44     52.49 o
  -7 -10   5    12020.21    11735.90    262.62 o
  -6 -10   5     3197.64     3128.75     99.85 o
  -5 -10   5     7559.06     7868.32    188.57 o
  -4 -10   5     6037.67     6144.12    129.37 o
  -3 -10   5       51.60       60.40     10.67 o
  -2 -10   5        6.58        0.00      6.11 o
  -1 -10   5     4899.58     4961.76     78.73 o
   0 -10   5     4556.59     4711.36     76.51 o
   1 -10   5     9592.49     9413.63    131.06 o
   2 -10   5      137.05      143.70     16.82 o
   3 -10   5     9497.65     9735.69    177.94 o
   4 -10   5       43.65       35.14     25.83 o
   5 -10   5     1161.43     1223.45     51.70 o
   6 -10   5     1502.58     1468.28     74.60 o
   7 -10   5        0.14       17.46     17.91 o
   8 -10   5     5844.76     5930.57    174.70 o
 -11  -9   5        0.00        0.00     19.39 o
 -10  -9   5     1215.51     1282.47     61.38 o
  -9  -9   5     2227.02     2179.14     77.83 o
  -8  -9   5     8531.41     8947.50    178.60 o
  -7  -9   5       70.98       87.85     24.29 o
  -6  -9   5     6845.33     6884.51    168.40 o
  -5  -9   5     8755.90     8761.45    142.27 o
  -4  -9   5      288.69      310.01     18.55 o
  -3  -9   5      156.58      162.63     15.61 o
  -2  -9   5      816.12      799.13     25.05 o
  -1  -9   5    17194.09    17532.21    197.32 o
   0  -9   5    11099.82    11194.96    134.20 o
   1  -9   5     2520.33     2575.14     62.39 o
   2  -9   5    11619.59    11332.43    151.64 o
   3  -9   5       51.53       47.52     12.22 o
   4  -9   5     1219.95     1194.64     46.35 o
   5  -9   5     3109.24     2991.16     80.62 o
   6  -9   5     1740.99     1758.48     62.63 o
   7  -9   5     7660.08     7596.53    158.41 o
   8  -9   5      292.72      260.16     54.16 o
   9  -9   5     1346.22     1336.98     81.61 o
 -11  -8   5       76.79       73.14     24.41 o
 -10  -8   5     1928.11     1984.38     73.47 o
  -9  -8   5     5033.75     5214.98    125.06 o
  -8  -8   5      765.71      820.66     45.42 o
  -7  -8   5     7493.98     7696.32    153.52 o
  -6  -8   5      229.73      249.79     22.02 o
  -5  -8   5      266.65      274.27     17.18 o
  -4  -8   5      133.73      144.17     14.42 o
  -3  -8   5      203.66      232.82     20.26 o
  -2  -8   5    16748.50    16543.47    173.97 o
  -1  -8   5      115.14      101.53      9.20 o
   0  -8   5    21471.46    22013.83    226.02 o
   1  -8   5     4534.78     4592.58     61.78 o
   2  -8   5       72.47       47.25      8.39 o
   3  -8   5       56.06       64.65     12.17 o
   4  -8   5      127.33      133.28     16.92 o
   5  -8   5    15450.22    15436.74    259.37 o
   6  -8   5     9450.40     9388.98    177.86 o
   7  -8   5     1215.21     1177.08     51.88 o
   8  -8   5     1171.40     1159.43    100.08 o
   9  -8   5       14.01       28.97     25.22 o
  10  -8   5      343.17      362.09     50.89 o
 -11  -7   5     4340.47     4468.00    120.91 o
 -10  -7   5      570.83      658.79     46.53 o
  -9  -7   5     4377.37     4524.08    113.30 o
  -8  -7   5     4198.55     4336.66    105.27 o
  -7  -7   5       47.11       36.04     12.70 o
  -6  -7   5      255.07      265.81     17.49 o
  -5  -7   5      455.59      474.70     18.15 o
  -4  -7   5     8185.10     8096.57    103.66 o
  -3  -7   5     9867.04    10273.03    138.52 o
  -2  -7   5     4920.83     5275.19     71.54 o
  -1  -7   5    50552.57    52316.39    507.28 o
   0  -7   5     1390.37     1468.39     27.33 o
   1  -7   5      666.09      652.07     27.68 o
   2  -7   5      951.32      983.59     22.99 o
   3  -7   5     4212.26     4428.98     78.93 o
   4  -7   5    11450.78    11292.36    172.63 o
   5  -7   5      103.33       98.37     15.86 o
   6  -7   5     6272.34     6346.15    129.89 o
   7  -7   5      825.10      845.63     43.17 o
   8  -7   5      362.11      386.72     44.52 o
   9  -7   5      555.83      465.25     70.96 o
  10  -7   5       69.02       25.32     28.82 o
 -11  -6   5       42.82       59.42     28.86 o
 -10  -6   5     2974.95     3228.69     94.30 o
  -9  -6   5     1036.00     1050.17     43.30 o
  -8  -6   5      356.24      335.82     26.18 o
  -7  -6   5       88.59      100.54     15.32 o
  -6  -6   5      217.41      244.57     16.63 o
  -5  -6   5    19057.22    19585.80    207.13 o
  -4  -6   5     5292.90     5299.94     64.33 o
  -3  -6   5    14353.01    13890.62    384.48 o
  -2  -6   5    23043.33    22925.71    255.66 o
  -1  -6   5     2057.57     2119.58     34.80 o
   0  -6   5        8.96       19.97      9.72 o
   1  -6   5     3302.24     3469.87     47.12 o
   2  -6   5    14925.28    15180.20    160.32 o
   3  -6   5    12584.55    12511.25    148.34 o
   4  -6   5     1648.34     1708.96     46.62 o
   5  -6   5     4053.33     3757.85     75.75 o
   6  -6   5       48.83       22.45     13.10 o
   7  -6   5      127.49      108.29     20.39 o
   8  -6   5      447.79      397.67     43.09 o
   9  -6   5      383.38      255.72     64.78 o
  10  -6   5     2509.18     2569.65    105.78 o
  11  -6   5      542.60      497.50     57.62 o
 -11  -5   5     2541.81     2751.32    165.70 o
 -10  -5   5       32.89       18.18     18.59 o
  -9  -5   5      388.24      355.04     34.99 o
  -8  -5   5       20.54       10.13     13.42 o
  -7  -5   5      261.56      267.79     25.83 o
  -6  -5   5     9539.83     9765.80    140.52 o
  -5  -5   5        2.50        0.01      6.61 o
  -4  -5   5    31722.28    31544.64    298.28 o
  -3  -5   5     5683.94     5849.51     91.15 o
  -2  -5   5     5120.46     5189.56     96.66 o
  -1  -5   5     1397.15     1563.31     28.21 o
   0  -5   5       38.13       41.78      6.14 o
   1  -5   5    45147.89    45117.38   1018.93 o
   2  -5   5    11172.23    11157.58    190.09 o
   3  -5   5    14743.35    14880.62    171.03 o
   4  -5   5     4297.32     4327.92     82.22 o
   5  -5   5      629.50      581.74     30.74 o
   6  -5   5      327.30      363.71     23.48 o
   7  -5   5      115.63       98.00     17.68 o
   8  -5   5     1448.50     1495.48     69.24 o
   9  -5   5     7157.75     6985.59    183.82 o
  10  -5   5       24.86        0.00     22.63 o
  11  -5   5     2559.01     2712.27    168.07 o
 -11  -4   5     1216.51     1102.21     73.15 o
 -10  -4   5     1018.24      982.64     73.57 o
  -9  -4   5      187.33      178.05     25.84 o
  -8  -4   5     4697.71     4785.65    109.27 o
  -7  -4   5     2864.75     2856.98    131.18 o
  -6  -4   5     2219.67     2202.52     48.94 o
  -5  -4   5    18318.16    18422.66    250.64 o
  -4  -4   5     2327.43     2665.89     40.86 o
  -3  -4   5     1072.13      984.95     38.69 o
  -2  -4   5      317.96      395.42     22.64 o
  -1  -4   5      516.45      460.70     14.78 o
   0  -4   5     5582.85     5373.27     67.55 o
   1  -4   5       98.48      120.54      7.76 o
   2  -4   5    35873.91    34489.65    466.03 o
   3  -4   5     8624.67     8744.72    103.05 o
   4  -4   5     2084.05     1929.09     42.00 o
   5  -4   5      114.18      159.73     16.60 o
   6  -4   5       64.71       57.22     11.86 o
   7  -4   5     8624.81     8458.71    155.42 o
   8  -4   5     3430.72     3437.73    128.56 o
   9  -4   5     3628.03     3624.30    211.01 o
  10  -4   5     2224.76     2191.41     92.47 o
  11  -4   5       11.81       11.72     25.68 o
 -11  -3   5      112.68       70.03     28.61 o
 -10  -3   5      270.93      192.78     34.94 o
  -9  -3   5     2020.58     2014.45    126.46 o
  -8  -3   5        3.78        6.00     14.08 o
  -7  -3   5     5874.84     5846.36    127.22 o
  -6  -3   5     7667.72     7868.87    118.23 o
  -5  -3   5     3253.01     3247.71     54.79 o
  -4  -3   5     4275.51     4119.64     61.65 o
  -3  -3   5        4.89        0.00      3.93 o
  -2  -3   5      263.37      206.76     10.78 o
  -1  -3   5     1754.74     1539.28     25.82 o
   0  -3   5     2449.02     2446.69     32.93 o
   1  -3   5     4580.09     4403.71     52.45 o
   2  -3   5      400.63      421.11     12.25 o
   3  -3   5    11080.91    11657.79    145.75 o
   4  -3   5       49.98       70.87      9.03 o
   5  -3   5     2307.33     2378.42     42.37 o
   6  -3   5    10694.52    10767.67    141.73 o
   7  -3   5       33.17       30.98     10.98 o
   8  -3   5     7040.02     6918.62    134.74 o
   9  -3   5     1139.71     1135.66     62.29 o
  10  -3   5      619.82      485.43     72.90 o
  11  -3   5      132.54       95.60     31.69 o
  12  -3   5       48.56       33.81     28.52 o
 -11  -2   5      531.25      586.78     57.41 o
 -10  -2   5      797.14      826.13     61.07 o
  -9  -2   5     2275.41     2208.96     88.80 o
  -8  -2   5     6796.91     6913.88    140.07 o
  -7  -2   5      612.62      568.87     42.30 o
  -6  -2   5      682.23      676.61     27.16 o
  -5  -2   5     4222.89     4493.03     64.57 o
  -4  -2   5      962.51     1103.69     24.76 o
  -3  -2   5    11901.45    11572.20    137.86 o
  -2  -2   5     9845.99    10386.08    110.99 o
  -1  -2   5    45631.91    45171.54    482.02 o
   0  -2   5     2820.61     2772.67     41.25 o
   1  -2   5     1676.33     1793.77     25.47 o
   2  -2   5    10239.93    10319.88    108.63 o
   3  -2   5     1332.21     1380.30     22.05 o
   4  -2   5      520.37      423.70     14.16 o
   5  -2   5     4188.25     4021.39     55.67 o
   6  -2   5      403.18      403.86     14.26 o
   7  -2   5     4458.34     4322.40     72.22 o
   8  -2   5        1.40        0.00      9.81 o
   9  -2   5      795.33      745.52     51.65 o
  10  -2   5      392.20      378.73     43.28 o
  11  -2   5      451.81      411.02     64.35 o
  12  -2   5     2856.50     2925.81    116.30 o
 -11  -1   5        3.65        0.00     26.26 o
 -10  -1   5     1492.95     1672.30    136.04 o
  -9  -1   5     3829.27     3740.09    121.70 o
  -8  -1   5      293.33      297.19     36.59 o
  -7  -1   5      989.94      964.87     47.24 o
  -6  -1   5      227.92      261.95     20.48 o
  -5  -1   5     2640.18     2662.11     63.43 o
  -4  -1   5     1432.30     1377.90     28.18 o
  -3  -1   5     2551.77     2616.84     42.58 o
  -2  -1   5    28690.80    27613.23    307.06 o
  -1  -1   5    14581.50    15252.83    155.94 o
   0  -1   5    49490.00    50362.18    540.58 o
   1  -1   5     4234.69     4473.71     60.32 o
   2  -1   5     1636.64     1647.34     24.55 o
   3  -1   5     3905.56     3650.35     42.74 o
   4  -1   5     1320.72     1412.00     22.72 o
   5  -1   5    37633.66    37835.09    331.58 o
   6  -1   5     4737.48     4490.27     56.05 o
   7  -1   5     2065.03     2044.96     35.02 o
   8  -1   5        7.84       42.89     10.72 o
   9  -1   5       42.42       25.28     18.69 o
  10  -1   5     2258.59     2140.73     85.70 o
  11  -1   5     1109.81     1320.31     72.69 o
  12  -1   5      327.30      447.74     52.17 o
 -11   0   5     2207.41     2294.27    102.04 o
 -10   0   5      605.33      575.31     56.16 o
  -9   0   5     1069.00     1021.16    101.90 o
  -8   0   5     1269.25     1226.01     62.52 o
  -7   0   5       54.91       29.10     33.42 o
  -6   0   5     2388.76     2409.61     92.71 o
  -5   0   5     3514.20     3421.30     74.90 o
  -4   0   5    14897.50    15034.45    198.29 o
  -3   0   5    23876.00    22875.51    456.75 o
  -2   0   5        6.44       10.07      4.64 o
  -1   0   5     3677.41     3562.30     52.18 o
   0   0   5      521.93      592.78     11.40 o
   1   0   5    59820.56    59287.27    737.93 o
   2   0   5    67932.88    68230.07    669.39 o
   3   0   5     4107.04     4196.11     44.50 o
   4   0   5    31434.06    30566.95    343.63 o
   5   0   5     1921.22     2012.05     30.48 o
   6   0   5     1600.90     1702.04     28.77 o
   7   0   5     6408.09     6852.35     82.34 o
   8   0   5      313.09      342.87     18.41 o
   9   0   5     6885.02     6754.24    166.13 o
  10   0   5      500.54      490.59     44.91 o
  11   0   5     3954.79     3813.54    169.40 o
  12   0   5     2131.84     2361.14    166.31 o
  13   0   5      110.70      144.71     53.13 o
 -11   1   5        0.48       33.98     28.86 o
 -10   1   5     1195.38     1209.60    162.85 o
  -9   1   5      282.44      307.13     41.85 o
  -8   1   5      377.74      315.25     74.00 o
  -7   1   5       20.66       29.93     43.18 o
  -6   1   5      518.15      566.05     27.96 o
  -5   1   5    17222.50    16719.05    237.54 o
  -4   1   5     2046.43     1862.41     36.85 o
  -3   1   5     2195.59     2041.41     36.41 o
  -2   1   5      484.99      429.82     17.37 o
  -1   1   5      534.69      565.59     15.52 o
   0   1   5     3371.00     3754.10     58.88 o
   1   1   5     3182.19     3079.88     43.92 o
   2   1   5      368.94      519.91     11.59 o
   3   1   5    17888.23    19390.32    201.23 o
   4   1   5     2481.96     2517.82     41.16 o
   5   1   5    24755.02    25157.16    227.16 o
   6   1   5      630.98      615.40     18.24 o
   7   1   5     2241.21     2249.12     38.09 o
   8   1   5     3172.84     3229.24     53.42 o
   9   1   5     1074.11      952.30     53.84 o
  10   1   5     6706.53     6816.43    172.30 o
  11   1   5      757.14      819.34     57.92 o
  12   1   5     1119.45     1032.71     67.73 o
  13   1   5       30.53       62.62     31.25 o
 -10   2   5       87.55       65.55     38.64 o
  -9   2   5      116.04       92.28     27.33 o
  -8   2   5        4.57       11.78     20.81 o
  -7   2   5     3318.12     3294.80    106.82 o
  -6   2   5    17666.28    17121.23    345.47 o
  -5   2   5       73.56       82.24     18.10 o
  -4   2   5    16024.87    16247.02    192.37 o
  -3   2   5      228.03      194.86     12.11 o
  -2   2   5     2581.39     2891.55     48.13 o
  -1   2   5    14790.20    14993.70    183.70 o
   0   2   5     1804.09     1944.32     32.71 o
   1   2   5    21103.94    20586.96    245.90 o
   2   2   5     2858.69     2941.06     44.08 o
   3   2   5     1989.98     1874.51     30.06 o
   4   2   5     4544.75     4494.86     55.43 o
   5   2   5       14.25        1.57      4.49 o
   6   2   5     3265.41     3292.37     45.93 o
   7   2   5        8.80        9.08      5.36 o
   8   2   5     3184.03     3344.94     48.33 o
   9   2   5     4903.52     4985.22     92.75 o
  10   2   5      225.52      248.99     49.13 o
  11   2   5      620.92      582.77     59.74 o
  12   2   5       25.94        0.00     20.19 o
  13   2   5       27.90        2.87     25.67 o
 -10   3   5      414.24      366.69     48.17 o
  -9   3   5        4.28        6.64     21.01 o
  -8   3   5     8874.61     8148.61    205.97 o
  -7   3   5     6927.86     6587.23    171.66 o
  -6   3   5     2177.84     2183.85     80.42 o
  -5   3   5     9900.30     9694.73    181.54 o
  -4   3   5      116.46      127.26     11.19 o
  -3   3   5     2641.30     2858.66     45.49 o
  -2   3   5     8433.26     8921.25    107.36 o
  -1   3   5    22624.89    23220.09    232.27 o
   0   3   5    26022.28    25611.33    305.13 o
   1   3   5     4788.99     5008.65     69.63 o
   2   3   5    81951.15    81312.75   1775.54 o
   3   3   5    17919.87    18101.59    220.89 o
   4   3   5      460.78      443.78     12.20 o
   5   3   5      150.72      143.81      9.48 o
   6   3   5      751.66      832.55     19.47 o
   7   3   5    18133.57    17843.59    275.74 o
   8   3   5     2268.26     2229.38     39.65 o
   9   3   5     5297.67     5136.75    261.19 o
  10   3   5     4155.09     4248.17     99.24 o
  11   3   5      106.06       90.44     76.06 o
  12   3   5     1022.82      958.33     87.82 o
  13   3   5      498.70      463.51     82.73 o
 -10   4   5      556.39      540.65     58.82 o
  -9   4   5     7086.60     6778.31    254.92 o
  -8   4   5       23.03        0.00     37.54 o
  -7   4   5     5062.65     4997.45    143.84 o
  -6   4   5      130.37      159.94     71.69 o
  -5   4   5      173.18      174.11     21.77 o
  -4   4   5     1621.74     1631.85     42.32 o
  -3   4   5     1261.49     1383.79     32.04 o
  -2   4   5    26668.22    27360.02    298.42 o
  -1   4   5    17526.52    18137.86    185.96 o
   0   4   5     4947.27     5213.46     67.49 o
   1   4   5    12088.12    11965.94    136.76 o
   2   4   5     1794.81     1824.89     29.96 o
   3   4   5     5995.86     6095.23     77.35 o
   4   4   5     3590.02     3454.41     50.38 o
   5   4   5    13380.35    13522.18    138.22 o
   6   4   5    35362.68    35867.52    318.15 o
   7   4   5      365.17      379.24     15.29 o
   8   4   5    15213.98    14970.88    154.99 o
   9   4   5     3783.48     3809.69     68.74 o
  10   4   5       49.80       20.97     12.20 o
  11   4   5     2068.09     2220.42     85.45 o
  12   4   5        0.45        0.00     36.39 o
  13   4   5     3346.87     3366.58    189.96 o
 -10   5   5     1531.81     1428.53     87.60 o
  -9   5   5      563.50      511.35     54.99 o
  -8   5   5     4732.79     4836.07    203.61 o
  -7   5   5      284.12      213.24     34.07 o
  -6   5   5       31.87       21.96     20.86 o
  -5   5   5     1906.90     2113.74    115.97 o
  -4   5   5      930.80     1025.68     34.28 o
  -3   5   5    19590.11    19505.25    238.81 o
  -2   5   5      149.75      223.23     12.78 o
  -1   5   5    13729.46    13366.33    142.14 o
   0   5   5     9967.51    10471.27    113.28 o
   1   5   5     3929.21     4184.45     61.44 o
   2   5   5     6677.77     7059.85     88.52 o
   3   5   5     1176.07     1232.10     34.80 o
   4   5   5    11729.12    11333.40    135.07 o
   5   5   5    22056.69    22565.93    253.78 o
   6   5   5    10985.17    10686.22    115.85 o
   7   5   5    18342.87    18310.05    195.97 o
   8   5   5        1.29        0.00      5.99 o
   9   5   5      269.21      269.23     18.61 o
  10   5   5      624.11      585.08     33.01 o
  11   5   5     2540.46     2374.85    176.59 o
  12   5   5     7612.16     7354.94    198.56 o
  13   5   5       79.87       51.84     38.58 o
  -9   6   5     1416.62     1262.87     82.49 o
  -8   6   5        3.37        0.00     20.50 o
  -7   6   5      279.20      211.52     35.61 o
  -6   6   5        2.22        0.00     16.94 o
  -5   6   5     3220.86     3034.93     99.50 o
  -4   6   5     7645.52     7575.70    174.08 o
  -3   6   5     1555.86     1619.47     44.02 o
  -2   6   5    34531.51    36111.28    360.51 o
  -1   6   5     1825.86     1868.16     34.61 o
   0   6   5      598.85      605.55     16.47 o
   1   6   5      556.99      520.60     16.28 o
   2   6   5     1534.32     1545.39     30.22 o
   3   6   5    23382.59    23568.64    262.67 o
   4   6   5     2863.09     2973.81     49.51 o
   5   6   5    29836.83    29902.90    379.95 o
   6   6   5    16002.16    16311.77    180.73 o
   7   6   5      136.03      106.84     10.74 o
   8   6   5       90.20      114.82     11.72 o
   9   6   5       56.99       50.87     11.83 o
  10   6   5     5895.86     6086.22    115.70 o
  11   6   5     2796.17     2834.49     73.79 o
  12   6   5     1521.75     1467.05     84.86 o
  13   6   5     2525.31     2501.93    105.45 o
  -9   7   5      113.97       67.00     30.20 o
  -8   7   5      118.43       94.69     33.12 o
  -7   7   5      326.45      264.05     73.33 o
  -6   7   5     5099.40     5148.65    149.70 o
  -5   7   5      889.93      948.75     57.42 o
  -4   7   5     5618.81     5772.36    118.84 o
  -3   7   5     6919.32     7032.09    120.21 o
  -2   7   5      490.90      495.28     20.91 o
  -1   7   5     1094.56     1040.59     23.27 o
   0   7   5      183.69      218.75     11.52 o
   1   7   5     9399.33     9544.59    107.78 o
   2   7   5    23163.60    23188.30    260.73 o
   3   7   5     2236.30     2231.27     40.20 o
   4   7   5    26345.85    25977.40    291.16 o
   5   7   5      461.85      530.56     19.35 o
   6   7   5     1880.45     1888.13     42.37 o
   7   7   5     1669.99     1621.96     37.54 o
   8   7   5     1461.21     1428.56     35.00 o
   9   7   5     7502.46     7552.60    116.70 o
  10   7   5      505.28      442.44     31.28 o
  11   7   5     2466.95     2434.42     68.60 o
  12   7   5     1234.19     1289.35     58.39 o
  13   7   5        2.20        0.33     24.06 o
  -8   8   5      229.94      205.51     40.38 o
  -7   8   5     3073.49     2928.15    112.63 o
  -6   8   5      249.46      238.58     38.71 o
  -5   8   5    12711.42    12151.57    361.13 o
  -4   8   5     1663.21     1465.65    225.45 o
  -3   8   5     1193.11     1237.98     50.05 o
  -2   8   5       54.82       53.69     12.03 o
  -1   8   5      422.24      496.93     23.71 o
   0   8   5     5568.54     5458.55     80.75 o
   1   8   5     1316.53     1294.69     26.76 o
   2   8   5    15171.64    15244.96    180.31 o
   3   8   5    11661.24    11404.96    140.75 o
   4   8   5      204.66      194.59     15.69 o
   5   8   5     4536.12     4345.76     70.06 o
   6   8   5     1176.46     1281.07     34.75 o
   7   8   5     9981.65     9931.71    165.42 o
   8   8   5    13088.35    12713.45    457.07 o
   9   8   5      454.60      436.96     44.22 o
  10   8   5     5904.81     5735.29    113.32 o
  11   8   5     1085.32     1156.40     55.75 o
  12   8   5      308.44      299.99     33.34 o
  13   8   5       17.27        9.47     20.11 o
  -8   9   5      843.71      865.73    131.80 o
  -7   9   5     1858.03     1789.07    151.09 o
  -6   9   5     9291.68     9347.23    232.95 o
  -5   9   5       94.23      109.06     30.39 o
  -4   9   5     2598.21     2587.90     93.04 o
  -3   9   5        7.17       15.15     13.04 o
  -2   9   5     1951.15     1919.82     58.17 o
  -1   9   5     8296.16     8285.62    172.54 o
   0   9   5      203.37      230.03     13.81 o
   1   9   5    24890.80    24652.43    272.24 o
   2   9   5     3233.08     3243.38     59.80 o
   3   9   5     2402.19     2227.86     46.87 o
   4   9   5     6112.89     6178.65     95.79 o
   5   9   5      471.29      552.57     32.29 o
   6   9   5     2693.32     2668.56     70.00 o
   7   9   5      863.38      844.48     30.83 o
   8   9   5     7127.11     7199.62    126.20 o
   9   9   5     8771.71     7702.05    447.28 o
  10   9   5      211.71      192.19     26.48 o
  11   9   5     1713.98     1629.93     56.08 o
  12   9   5       28.03       25.00     17.37 o
  13   9   5      373.37      366.73     35.80 o
  -7  10   5     1359.32     1402.73     84.76 o
  -6  10   5     1311.11     1149.31     72.92 o
  -5  10   5      596.54      650.39     54.71 o
  -4  10   5       45.06       37.16     20.66 o
  -3  10   5     2863.04     2863.64     97.41 o
  -2  10   5     4041.66     4315.66     99.53 o
  -1  10   5     4819.12     4879.09    105.11 o
   0  10   5    11838.44    12156.34    146.90 o
   1  10   5      116.25      128.37     12.01 o
   2  10   5    10997.87    11128.27    136.09 o
   3  10   5      777.09      821.01     29.85 o
   4  10   5      226.57      206.84     16.54 o
   5  10   5     4937.14     4867.26     99.47 o
   6  10   5       82.80       96.44     13.66 o
   7  10   5     9181.27     8673.87    144.95 o
   8  10   5     2106.85     2103.34     57.66 o
   9  10   5     1358.37     1303.78     46.09 o
  10  10   5     2457.89     2411.29     82.31 o
  11  10   5       48.06       15.16     20.16 o
  12  10   5     1693.41     1604.81     67.24 o
  13  10   5      902.89      862.60     75.60 o
  -6  11   5      241.53      228.97     39.63 o
  -5  11   5       44.53       35.34     22.94 o
  -4  11   5      329.83      348.33     42.43 o
  -3  11   5        2.00        7.52     14.41 o
  -2  11   5    12555.25    12123.22    216.61 o
  -1  11   5     7484.94     7487.78    146.38 o
   0  11   5     2561.32     2511.90     78.02 o
   1  11   5     2691.90     2694.79     52.27 o
   2  11   5      985.59     1049.37     33.13 o
   3  11   5     2312.23     2435.96     53.09 o
   4  11   5     1619.99     1577.59     41.92 o
   5  11   5     4184.65     4111.40     83.95 o
   6  11   5     9081.05     8821.94    147.00 o
   7  11   5       89.09       83.70     15.82 o
   8  11   5     1167.06     1184.32     51.28 o
   9  11   5      821.13      819.76     39.69 o
  10  11   5      539.52      566.44     42.10 o
  11  11   5     3616.79     3628.95    166.67 o
  12  11   5       19.63        0.00     18.19 o
  13  11   5     1138.54     1322.98    101.28 o
  -6  12   5      134.79      100.41     33.31 o
  -5  12   5     1456.08     1546.13    218.47 o
  -4  12   5     1778.60     1477.86     74.16 o
  -3  12   5     8175.92     8323.48    168.77 o
  -2  12   5      125.85      129.91     22.27 o
  -1  12   5     2114.40     2068.03     64.70 o
   0  12   5     1795.18     1809.44     57.99 o
   1  12   5       90.69       91.18     15.36 o
   2  12   5      128.99      138.19     23.40 o
   3  12   5     1225.50     1241.84     47.94 o
   4  12   5    18796.10    18324.69    265.74 o
   5  12   5     6108.77     5967.16    111.17 o
   6  12   5     3898.09     3837.04    111.11 o
   7  12   5     2071.47     1979.01     57.32 o
   8  12   5      202.39      241.93     28.45 o
   9  12   5     1428.45     1301.49     49.39 o
  10  12   5      958.23      920.02     52.04 o
  11  12   5      781.83      741.39     76.02 o
  12  12   5     3925.29     3808.45    111.46 o
  13  12   5       24.57       28.80     27.18 o
  -5  13   5     2572.18     2736.68    112.02 o
  -4  13   5     4685.57     4552.60    144.44 o
  -3  13   5      304.70      349.34     35.36 o
  -2  13   5     8839.04     8586.83    179.35 o
  -1  13   5        9.19        4.96     17.10 o
   0  13   5     1062.97     1095.48     91.89 o
   1  13   5     8943.97     8958.40    219.42 o
   2  13   5     2885.87     2802.17     68.04 o
   3  13   5    15032.33    14946.86    225.99 o
   4  13   5       16.65       16.12     13.14 o
   5  13   5     5428.76     5345.52    105.48 o
   6  13   5     2831.79     2784.60     70.23 o
   7  13   5       66.09       66.82     16.10 o
   8  13   5     3630.55     3463.19     83.37 o
   9  13   5        4.23        0.00     13.90 o
  10  13   5     2387.20     2270.69     68.56 o
  11  13   5     1685.82     1635.67     71.07 o
  12  13   5      416.07      410.70     42.99 o
  -4  14   5     1357.00     1530.78     83.26 o
  -3  14   5     1280.27     1243.29     80.32 o
  -2  14   5       60.11       23.80     18.97 o
  -1  14   5      606.18      598.91     64.78 o
   0  14   5      673.06      725.41     57.23 o
   1  14   5    11977.97    11692.20    274.30 o
   2  14   5     6266.20     6323.73    118.46 o
   3  14   5     4113.87     4184.10     93.25 o
   4  14   5     5470.60     5422.57    107.89 o
   5  14   5      561.27      510.04     32.88 o
   6  14   5      468.68      449.72     32.29 o
   7  14   5       16.58        2.01     13.05 o
   8  14   5      136.71      143.06     22.39 o
   9  14   5     5295.18     5238.14    112.86 o
  10  14   5       48.44       50.94     20.89 o
  11  14   5     5678.04     5458.72    150.22 o
  12  14   5      828.80      851.92     58.18 o
  -3  15   5        2.49        0.00     23.46 o
  -2  15   5       20.78        0.00     24.56 o
  -1  15   5      180.65      140.38     43.18 o
   0  15   5     6562.66     6575.75    187.09 o
   1  15   5     3092.17     2878.54    197.24 o
   2  15   5     2579.38     2738.00    202.40 o
   3  15   5     4769.16     4718.76    100.29 o
   4  15   5      212.24      208.53     23.73 o
   5  15   5     1847.20     1799.48     57.47 o
   6  15   5     2605.90     2398.34     68.45 o
   7  15   5     3051.27     2954.65     78.23 o
   8  15   5     5744.89     5879.83    122.48 o
   9  15   5      227.76      200.87     26.20 o
  10  15   5     2212.87     2144.73     69.53 o
  11  15   5      335.07      364.91     41.10 o
  -2  16   5      878.70     1043.68     76.16 o
  -1  16   5     4455.42     4408.72    151.25 o
   0  16   5        6.14       19.08     24.66 o
   1  16   5     3566.67     3685.47    179.71 o
   2  16   5     1825.52     1823.96    179.83 o
   3  16   5       88.19       74.10     40.01 o
   4  16   5     1364.46     1370.85     67.36 o
   5  16   5        6.05        0.00     15.10 o
   6  16   5     6151.05     6154.99    162.41 o
   7  16   5      762.82      764.79     58.16 o
   8  16   5     5919.41     5722.38    214.96 o
   9  16   5     4338.26     4110.86    101.21 o
  10  16   5        4.93        0.00     17.66 o
  11  16   5      114.13      110.60     29.91 o
  -1  17   5     1260.32     1258.51    110.15 o
   0  17   5     2750.74     2864.77    157.03 o
   1  17   5        1.34        0.00     25.22 o
   2  17   5       54.56       59.42     30.15 o
   3  17   5      599.27      569.03     57.37 o
   4  17   5     1193.53     1165.04     51.78 o
   5  17   5     6147.63     6077.34    126.43 o
   6  17   5      209.12      157.14     25.05 o
   7  17   5     5694.23     5233.01    116.79 o
   8  17   5      515.62      467.17     41.93 o
   9  17   5      715.75      651.44     51.99 o
  10  17   5      113.62       90.11     24.21 o
   1  18   5       15.16        0.00     25.18 o
   2  18   5       86.13      101.96     34.39 o
   3  18   5     3076.31     3245.19    148.60 o
   4  18   5     2925.06     2901.79    124.46 o
   5  18   5     2828.19     2751.92     92.36 o
   6  18   5     4960.90     5023.92    145.99 o
   7  18   5        4.41       37.34     19.53 o
   8  18   5      580.27      491.24     48.10 o
   9  18   5       12.34       22.88     19.84 o
   3  19   5      137.26      155.30     40.88 o
   4  19   5     6897.37     7759.59    277.55 o
   5  19   5     2991.42     3025.50    102.62 o
   6  19   5      343.27      453.50     40.26 o
   7  19   5        4.29        2.57     19.29 o
  -3 -18   6       80.26      166.07     60.77 o
  -6 -17   6     2772.73     2920.73    124.07 o
  -5 -17   6     2406.30     2520.19    113.27 o
  -4 -17   6      219.10      213.18     43.71 o
  -3 -17   6      258.59      311.17     47.82 o
  -2 -17   6        1.74        0.00     35.91 o
  -1 -17   6     1713.05     1483.68    127.61 o
   0 -17   6     2875.76     3166.31    184.14 o
   1 -17   6      363.60      382.72     76.66 o
  -7 -16   6     5688.80     6546.59    285.55 o
  -6 -16   6      700.99      753.55     66.69 o
  -5 -16   6      604.84      747.22    117.12 o
  -4 -16   6      162.60      206.63     39.86 o
  -3 -16   6        1.19        0.00     22.08 o
  -2 -16   6     3107.24     3162.08    119.26 o
  -1 -16   6      483.29      517.49     82.97 o
   0 -16   6     2076.33     2366.91    151.51 o
   1 -16   6     3716.75     3892.07    201.49 o
   2 -16   6       57.25       85.03     48.89 o
   3 -16   6      616.66      632.61     92.56 o
  -8 -15   6     5712.94     6055.15    180.18 o
  -7 -15   6      205.33      268.47     40.70 o
  -6 -15   6     1338.32     1318.30     60.67 o
  -5 -15   6        8.84       13.55     23.08 o
  -4 -15   6      168.23      137.49     32.84 o
  -3 -15   6     2672.82     2559.05    103.15 o
  -2 -15   6       37.41       32.05     26.13 o
  -1 -15   6     9935.79     9411.70    344.63 o
   0 -15   6     2357.24     2247.18    143.26 o
   1 -15   6      460.46      441.43     74.48 o
   2 -15   6       13.43       37.00     42.21 o
   3 -15   6        0.97        0.00     17.69 o
   4 -15   6     1524.07     1630.03     84.82 o
  -9 -14   6     2552.50     2674.61    182.32 o
  -8 -14   6      699.98      675.44     58.58 o
  -7 -14   6     2180.72     2228.29     93.43 o
  -6 -14   6       18.27        5.71     18.30 o
  -5 -14   6     1347.69     1426.75     77.56 o
  -4 -14   6     3102.28     3199.39    106.95 o
  -3 -14   6     1705.85     1812.81     65.24 o
  -2 -14   6    14908.71    14989.30    266.06 o
  -1 -14   6        1.89        0.00     20.07 o
   0 -14   6      518.34      510.09     73.87 o
   1 -14   6       83.19       42.33     31.72 o
   2 -14   6     1507.47     1462.24     63.35 o
   3 -14   6     5015.48     5227.31    125.11 o
   4 -14   6        5.46       26.79     22.17 o
   5 -14   6     3871.89     4059.78    113.24 o
 -10 -13   6      220.13      264.65     47.98 o
  -9 -13   6     2094.35     2124.08    217.38 o
  -8 -13   6      361.11      318.59     42.89 o
  -7 -13   6      156.72      141.09     29.85 o
  -6 -13   6     2460.67     2523.71     78.50 o
  -5 -13   6       16.28       42.20     18.63 o
  -4 -13   6    11547.51    11617.74    214.78 o
  -3 -13   6     3942.44     3914.44    269.24 o
  -2 -13   6     1924.88     1956.43     83.17 o
  -1 -13   6     2860.34     2734.59    145.57 o
   0 -13   6      250.25      219.13     25.85 o
   1 -13   6     1401.60     1274.41     44.12 o
   2 -13   6     2803.46     2980.87     72.71 o
   3 -13   6     4415.91     4404.58     94.72 o
   4 -13   6     3791.33     4051.59     92.41 o
   5 -13   6        2.84       10.01     23.67 o
   6 -13   6      412.59      402.71     50.56 o
 -10 -12   6     2235.26     2257.51    113.72 o
  -9 -12   6       16.99        0.00     22.21 o
  -8 -12   6        0.75       28.91     22.80 o
  -7 -12   6     3233.76     3163.93    120.21 o
  -6 -12   6      931.15      965.19     86.49 o
  -5 -12   6    21113.98    21511.63    354.84 o
  -4 -12   6       18.41       22.78     15.02 o
  -3 -12   6     7130.52     7222.69    184.90 o
  -2 -12   6      564.05      515.45     44.50 o
  -1 -12   6      380.78      302.61     24.75 o
   0 -12   6      791.54      764.11     32.76 o
   1 -12   6      274.67      280.01     29.26 o
   2 -12   6     8195.59     8241.32    159.80 o
   3 -12   6     3557.86     3538.34     79.95 o
   4 -12   6      557.37      565.73     34.76 o
   5 -12   6      999.53     1003.82     52.39 o
   6 -12   6        2.83        0.00     19.16 o
   7 -12   6      197.89      180.26     31.84 o
 -10 -11   6       66.88       40.31     44.82 o
  -9 -11   6     1525.28     1350.53     97.59 o
  -8 -11   6     1016.53      963.60     61.15 o
  -7 -11   6     4590.39     4542.27    142.17 o
  -6 -11   6    23441.67    23357.12    465.66 o
  -5 -11   6     1233.26     1290.55     50.02 o
  -4 -11   6     6802.88     6938.93    179.53 o
  -3 -11   6     1234.68     1212.55     60.77 o
  -2 -11   6     1039.42      928.12     32.26 o
  -1 -11   6     4572.39     4553.97     70.00 o
   0 -11   6     2752.31     2707.88     53.99 o
   1 -11   6    12270.27    12039.43    160.34 o
   2 -11   6     1498.61     1507.03     53.54 o
   3 -11   6     5543.61     5593.63    104.21 o
   4 -11   6     3061.73     3116.36     73.67 o
   5 -11   6      303.57      269.63     30.36 o
   6 -11   6      972.43      920.78     50.40 o
   7 -11   6      341.07      344.70     36.98 o
   8 -11   6     3477.22     3424.11    127.42 o
 -11 -10   6      230.06      267.81     50.43 o
 -10 -10   6       37.53       29.46     28.24 o
  -9 -10   6       82.61       34.33     23.84 o
  -8 -10   6    11868.95    11781.60    270.90 o
  -7 -10   6      873.08      891.81     55.82 o
  -6 -10   6     3490.37     3460.83    107.88 o
  -5 -10   6       37.07       21.60     13.78 o
  -4 -10   6       53.53       28.43     12.24 o
  -3 -10   6      306.69      361.97     20.02 o
  -2 -10   6      501.90      524.90     27.48 o
  -1 -10   6     7868.17     7865.12    102.89 o
   0 -10   6    17136.29    17011.81    196.07 o
   1 -10   6      886.73      882.50     26.50 o
   2 -10   6     8992.89     8873.99    128.55 o
   3 -10   6       54.74       27.43     15.35 o
   4 -10   6      333.99      333.54     29.91 o
   5 -10   6     5228.48     5043.71    168.16 o
   6 -10   6       11.95        0.00     16.14 o
   7 -10   6     4280.47     4202.06    109.27 o
   8 -10   6      584.51      459.84     52.92 o
 -11  -9   6        6.74        0.00     19.21 o
 -10  -9   6      459.15      516.03     54.10 o
  -9  -9   6     4667.90     5062.22    124.76 o
  -8  -9   6       87.18       72.01     21.31 o
  -7  -9   6     2826.47     3026.74    100.81 o
  -6  -9   6      875.04      919.04     51.80 o
  -5  -9   6     2405.49     2552.79     60.00 o
  -4  -9   6      860.95      988.74     34.47 o
  -3  -9   6       13.25       18.98      8.26 o
  -2  -9   6    13750.18    14021.30    163.41 o
  -1  -9   6     3850.83     3939.46     60.10 o
   0  -9   6    16377.49    16622.50    189.94 o
   1  -9   6    11618.34    12007.02    144.48 o
   2  -9   6      501.15      486.28     20.42 o
   3  -9   6      232.20      247.54     27.02 o
   4  -9   6       48.60       42.78     14.88 o
   5  -9   6     4039.86     4138.30     99.12 o
   6  -9   6     3854.29     3908.39     98.52 o
   7  -9   6       93.92       94.03     25.50 o
   8  -9   6     2999.78     3037.05    209.62 o
   9  -9   6       71.88       60.82     31.62 o
 -11  -8   6     1366.26     1621.02     70.62 o
 -10  -8   6     2857.47     2978.72    109.03 o
  -9  -8   6     1729.32     1861.32     70.00 o
  -8  -8   6     7721.29     8060.52    165.15 o
  -7  -8   6       43.48       27.93     15.49 o
  -6  -8   6     1541.44     1585.21     45.65 o
  -5  -8   6       57.00       65.01     10.55 o
  -4  -8   6      761.31      725.53     33.76 o
  -3  -8   6     5276.32     5391.30     76.34 o
  -2  -8   6       11.17       18.28      7.75 o
  -1  -8   6    24105.16    24807.16    252.79 o
   0  -8   6     4930.39     5294.06     68.38 o
   1  -8   6     1728.79     1783.87     39.85 o
   2  -8   6     1119.72     1219.70     35.53 o
   3  -8   6        0.32        0.86      6.64 o
   4  -8   6    10924.76    10876.67    199.15 o
   5  -8   6     2398.47     2525.09     70.76 o
   6  -8   6     3775.70     3798.54     94.02 o
   7  -8   6     2684.93     2693.75     92.68 o
   8  -8   6        7.52        0.00     16.20 o
   9  -8   6      205.68      180.24     36.89 o
  10  -8   6      343.88      412.27     76.18 o
 -11  -7   6      255.82      232.71     34.04 o
 -10  -7   6     2640.13     2838.29     90.03 o
  -9  -7   6     1617.19     1751.67     66.38 o
  -8  -7   6      527.05      527.55     31.46 o
  -7  -7   6       84.89       99.32     16.44 o
  -6  -7   6       85.27       70.54     11.27 o
  -5  -7   6     6101.74     6039.46     79.36 o
  -4  -7   6     8808.40     8737.97    123.85 o
  -3  -7   6     3716.75     3694.58     56.48 o
  -2  -7   6    16457.60    16420.69    203.10 o
  -1  -7   6      128.17      129.86     10.03 o
   0  -7   6     1892.02     1948.10     40.83 o
   1  -7   6      422.84      381.84     23.32 o
   2  -7   6     2806.31     2825.60     43.84 o
   3  -7   6    18705.98    19159.58    208.85 o
   4  -7   6       68.99       83.44     13.30 o
   5  -7   6    14611.40    14694.48    218.81 o
   6  -7   6     1934.46     1829.57     58.80 o
   7  -7   6      549.75      587.66     37.81 o
   8  -7   6      197.51      245.32     29.13 o
   9  -7   6       25.43        0.30     25.24 o
  10  -7   6     2231.17     2370.20    104.12 o
 -11  -6   6     2566.40     2883.45    126.95 o
 -10  -6   6       85.70       72.32     24.08 o
  -9  -6   6      876.66      971.47     42.73 o
  -8  -6   6      543.25      587.13     32.66 o
  -7  -6   6       94.58       70.99     14.69 o
  -6  -6   6     5233.39     5314.11     81.06 o
  -5  -6   6     1243.97     1306.10     32.17 o
  -4  -6   6    20380.02    20903.58    221.81 o
  -3  -6   6    15205.60    15888.26    220.48 o
  -2  -6   6     6325.64     6627.26    137.33 o
  -1  -6   6     5816.66     6409.25     75.45 o
   0  -6   6     2147.43     2235.20     34.48 o
   1  -6   6     7943.24     7449.90     87.30 o
   2  -6   6     6123.82     6032.97     92.47 o
   3  -6   6     2708.27     2816.57     43.52 o
   4  -6   6    12209.20    11842.31    154.64 o
   5  -6   6       72.20       72.12     14.02 o
   6  -6   6      617.84      634.78     35.07 o
   7  -6   6      372.02      344.78     29.48 o
   8  -6   6       39.00       85.18     19.22 o
   9  -6   6     5690.69     5702.69    162.79 o
  10  -6   6      135.43       44.78     28.50 o
  11  -6   6     2158.79     2241.09    102.74 o
 -11  -5   6      312.17      261.29     66.96 o
 -10  -5   6     2157.97     2119.57     82.74 o
  -9  -5   6       41.46       19.95     18.09 o
  -8  -5   6      219.48      243.45     28.26 o
  -7  -5   6     2836.84     2817.77     96.10 o
  -6  -5   6      735.43      808.70     37.69 o
  -5  -5   6    19983.47    21177.15    242.32 o
  -4  -5   6     1761.22     1729.92     44.53 o
  -3  -5   6     6682.27     7062.48     83.07 o
  -2  -5   6     5294.19     5635.14     77.29 o
  -1  -5   6        1.69        3.38      4.68 o
   0  -5   6     9207.03     8471.45    102.98 o
   1  -5   6      751.53      718.35     19.28 o
   2  -5   6    32826.66    32813.58    324.42 o
   3  -5   6    17596.41    18071.60    199.90 o
   4  -5   6      123.10      125.58     10.55 o
   5  -5   6      415.57      425.52     27.35 o
   6  -5   6       89.33       90.93     14.27 o
   7  -5   6     2448.86     2435.86     67.84 o
   8  -5   6     2371.95     2422.40     70.99 o
   9  -5   6     2102.52     1993.24     85.30 o
  10  -5   6     3057.63     3185.37    116.26 o
  11  -5   6       34.12       48.82     30.81 o
 -11  -4   6      867.28      853.13     65.72 o
 -10  -4   6        2.24        4.95     20.78 o
  -9  -4   6     1640.70     1479.86     82.44 o
  -8  -4   6      820.52      756.16     41.97 o
  -7  -4   6     2490.63     2302.46     67.56 o
  -6  -4   6     6072.48     6123.70     99.32 o
  -5  -4   6     3585.48     3714.11     61.23 o
  -4  -4   6     3965.36     4012.39     55.70 o
  -3  -4   6     2519.90     2855.21     50.65 o
  -2  -4   6      574.58      595.34     20.38 o
  -1  -4   6     7553.89     7506.93    100.71 o
   0  -4   6     4567.83     4747.08     57.81 o
   1  -4   6    26701.73    26871.60    266.95 o
   2  -4   6     1036.06     1042.51     23.62 o
   3  -4   6     6137.90     6289.65     70.01 o
   4  -4   6      666.67      674.66     33.17 o
   5  -4   6      833.83      859.35     29.80 o
   6  -4   6     9695.90     9781.66    152.80 o
   7  -4   6     1267.95     1303.29     46.73 o
   8  -4   6     6706.23     6916.77    137.91 o
   9  -4   6     1496.46     1361.07     67.52 o
  10  -4   6       90.19       53.36     27.63 o
  11  -4   6        9.01       17.00     47.01 o
 -11  -3   6       61.08       63.38     29.78 o
 -10  -3   6     1316.65     1187.51     71.31 o
  -9  -3   6      353.52      346.90     41.96 o
  -8  -3   6     9600.92     9788.16    184.55 o
  -7  -3   6     1503.74     1522.71     53.07 o
  -6  -3   6     2054.38     2068.46     48.55 o
  -5  -3   6      192.22      120.66     12.04 o
  -4  -3   6      224.18      282.27     12.93 o
  -3  -3   6     9972.99    10039.10    111.81 o
  -2  -3   6       19.87       29.55      5.06 o
  -1  -3   6    28970.99    27789.60    374.39 o
   0  -3   6    23316.01    23330.31    232.06 o
   1  -3   6     3150.01     3281.08     46.02 o
   2  -3   6     2814.43     2612.28     36.87 o
   3  -3   6      185.04      201.29     10.28 o
   4  -3   6     2694.09     2630.82     41.80 o
   5  -3   6     6482.10     6453.34     80.88 o
   6  -3   6      377.06      349.39     14.61 o
   7  -3   6     9385.14     9700.41    153.41 o
   8  -3   6      202.99      192.80     22.72 o
   9  -3   6     1882.37     1910.33     79.53 o
  10  -3   6      309.92      364.00     45.17 o
  11  -3   6        8.82        0.00     23.61 o
  12  -3   6     3099.40     3204.77    123.51 o
 -11  -2   6      237.87      246.13     43.24 o
 -10  -2   6      261.55      196.38     36.67 o
  -9  -2   6     4766.16     4739.24    141.94 o
  -8  -2   6        0.15        0.00     19.78 o
  -7  -2   6     2426.31     2381.70     84.66 o
  -6  -2   6      233.45      236.81     18.52 o
  -5  -2   6      109.13       91.44     10.00 o
  -4  -2   6     3003.94     2825.42     45.04 o
  -3  -2   6      938.54      919.99     18.14 o
  -2  -2   6    36949.58    36735.86    399.30 o
  -1  -2   6    11037.18    11088.49    128.03 o
   0  -2   6     9331.85     9127.00    105.24 o
   1  -2   6     3510.96     3392.40     42.24 o
   2  -2   6      877.28      878.78     17.57 o
   3  -2   6     8229.56     8442.03     93.31 o
   4  -2   6    11999.58    11972.76    107.41 o
   5  -2   6    20065.01    20412.98    186.77 o
   6  -2   6     7173.67     7231.13     77.49 o
   7  -2   6       71.87       56.99      9.03 o
   8  -2   6      902.89      879.50     32.76 o
   9  -2   6       34.39       22.74     21.96 o
  10  -2   6      735.90      673.37     83.22 o
  11  -2   6     3358.70     3430.59    132.77 o
  12  -2   6      167.10      112.19     62.96 o
 -11  -1   6     1229.16     1171.15     77.37 o
 -10  -1   6     1707.63     1717.55     83.43 o
  -9  -1   6      918.01      875.56     74.54 o
  -8  -1   6     1519.52     1512.62     77.15 o
  -7  -1   6      454.79      430.29     31.11 o
  -6  -1   6      288.62      273.98     29.07 o
  -5  -1   6     1884.30     1857.46     42.83 o
  -4  -1   6      442.02      401.43     16.39 o
  -3  -1   6    27924.33    27030.62    378.26 o
  -2  -1   6      150.75      141.33      7.09 o
  -1  -1   6    15650.10    15254.82    157.43 o
   0  -1   6      815.39      790.06     13.68 o
   1  -1   6     8735.13     9289.78     98.24 o
   2  -1   6    20926.74    20948.98    185.17 o
   3  -1   6       38.01       41.21      4.59 o
   4  -1   6    61658.01    61940.00    529.30 o
   5  -1   6    22583.79    23070.34    208.38 o
   6  -1   6     3897.51     3767.38     46.89 o
   7  -1   6     1591.31     1631.16     33.57 o
   8  -1   6      182.14      145.07     14.56 o
   9  -1   6     3018.63     2817.73     94.51 o
  10  -1   6      630.55      506.68     46.66 o
  11  -1   6     1974.70     1959.32     86.40 o
  12  -1   6     2178.31     2311.85     99.52 o
 -11   0   6       83.33       98.99     32.64 o
 -10   0   6     1803.28     1773.42     86.34 o
  -9   0   6     1895.56     1787.30     95.65 o
  -8   0   6       42.11       39.11     21.26 o
  -7   0   6      463.84      512.84     43.69 o
  -6   0   6       51.39       56.49     13.29 o
  -5   0   6     4414.73     4299.36     89.96 o
  -4   0   6     6420.77     6348.43     97.71 o
  -3   0   6     6273.81     6422.60     93.08 o
  -2   0   6    13469.52    13462.07    132.13 o
  -1   0   6     9129.30     9269.56    100.04 o
   0   0   6      212.31      219.87      8.02 o
   1   0   6    15619.20    15874.18    210.95 o
   2   0   6    35941.29    36100.82    359.94 o
   3   0   6    61879.38    62553.53    532.65 o
   4   0   6      870.47      899.06     16.80 o
   5   0   6     6156.92     6022.36     78.30 o
   6   0   6      654.23      644.02     16.30 o
   7   0   6      173.64      161.09     13.98 o
   8   0   6     1575.11     1591.88     31.98 o
   9   0   6      548.02      466.92     40.86 o
  10   0   6     6944.93     7032.82    177.65 o
  11   0   6     1259.30     1303.49     68.55 o
  12   0   6      994.09     1019.75     81.88 o
  13   0   6     1717.20     1983.84     95.10 o
 -10   1   6       73.42       66.85     28.14 o
  -9   1   6       67.69       43.98     25.89 o
  -8   1   6       28.70       38.36     21.48 o
  -7   1   6      317.75      361.23     49.01 o
  -6   1   6     9760.24     9405.40    188.39 o
  -5   1   6     2753.39     2611.23    124.70 o
  -4   1   6    14247.31    14215.51    171.73 o
  -3   1   6     3590.22     3351.38     84.37 o
  -2   1   6      411.78      388.91     12.62 o
  -1   1   6       14.43       68.68     14.61 o
   0   1   6     1727.60     1865.36     49.37 o
   1   1   6    26311.28    25774.29    277.43 o
   2   1   6     4710.61     4229.09     53.91 o
   3   1   6      981.13     1188.45     19.02 o
   4   1   6     9391.10     8980.44     87.64 o
   5   1   6      364.27      364.92     11.61 o
   6   1   6     2050.10     2151.42     31.99 o
   7   1   6     6718.10     6775.35     83.90 o
   8   1   6      817.70      822.15     22.89 o
   9   1   6    20049.77    20024.00    355.75 o
  10   1   6       83.43       97.26     27.30 o
  11   1   6     2618.28     2645.13     98.58 o
  12   1   6      136.86      131.56     33.56 o
  13   1   6       27.93       32.33     29.96 o
 -10   2   6       42.03       14.42     66.17 o
  -9   2   6       42.08       10.84     20.81 o
  -8   2   6      929.50      861.05     59.83 o
  -7   2   6     9215.68     9119.27    216.35 o
  -6   2   6       48.66       72.12     22.87 o
  -5   2   6     9251.58     9062.77    144.12 o
  -4   2   6     1207.88     1225.94     30.18 o
  -3   2   6        3.86       15.57      5.21 o
  -2   2   6     3255.07     3456.21     62.30 o
  -1   2   6      985.03      994.98     26.25 o
   0   2   6    32249.64    30604.34    327.34 o
   1   2   6      629.38      670.20     20.04 o
   2   2   6     2568.88     2358.79     37.93 o
   3   2   6      878.54      811.23     17.65 o
   4   2   6      830.71      840.76     14.44 o
   5   2   6     8788.68     9099.75    133.07 o
   6   2   6     5082.81     5148.99     59.25 o
   7   2   6    11925.43    11864.49    143.65 o
   8   2   6     6712.79     6561.00     97.15 o
   9   2   6     3558.50     3578.50     72.22 o
  10   2   6     6708.30     6589.91    166.11 o
  11   2   6      184.67      126.65     28.96 o
  12   2   6       39.12        8.05     24.01 o
  13   2   6      947.44      906.63     67.63 o
 -10   3   6      143.72      161.84     54.83 o
  -9   3   6     4280.64     3903.76    133.14 o
  -8   3   6      986.76      979.55     65.34 o
  -7   3   6     7223.27     7102.47    453.68 o
  -6   3   6     1830.91     1783.17     73.63 o
  -5   3   6      393.62      376.26     55.03 o
  -4   3   6       11.84       33.78      9.85 o
  -3   3   6      284.16      319.52     14.00 o
  -2   3   6    18489.98    19000.32    212.64 o
  -1   3   6    13593.45    13479.45    170.25 o
   0   3   6      815.41      990.52     19.54 o
   1   3   6    56591.43    56261.18    655.36 o
   2   3   6    10399.23    10754.10    137.09 o
   3   3   6     8739.72     9021.51    118.06 o
   4   3   6       60.43       67.88      6.31 o
   5   3   6      179.89      144.40      7.95 o
   6   3   6    37802.66    37977.53    335.10 o
   7   3   6     3147.76     3107.91     56.62 o
   8   3   6    13934.59    13766.33    190.14 o
   9   3   6     7416.68     7968.61    413.49 o
  10   3   6     1216.21     1232.99     42.73 o
  11   3   6      395.67      432.01     42.72 o
  12   3   6      352.36      377.29     44.42 o
  13   3   6     1612.23     1446.32    127.49 o
 -10   4   6     1738.36     1580.70    191.12 o
  -9   4   6       83.25       69.85     30.00 o
  -8   4   6     3791.69     3814.09    237.27 o
  -7   4   6     1545.71     1544.51     83.52 o
  -6   4   6       35.14       22.74     19.24 o
  -5   4   6      313.52      280.34     33.44 o
  -4   4   6       24.20       16.04     11.76 o
  -3   4   6    10320.76    10013.98    123.94 o
  -2   4   6     7888.59     8181.53    103.08 o
  -1   4   6     4063.39     3772.30     50.25 o
   0   4   6    12091.24    12015.44    127.97 o
   1   4   6       89.03       77.79      9.46 o
   2   4   6    31646.10    32734.53    352.04 o
   3   4   6     1402.70     1520.83     29.64 o
   4   4   6       35.33       44.87      6.14 o
   5   4   6    31971.36    31845.29    326.81 o
   6   4   6     3678.97     3789.09     43.83 o
   7   4   6    31564.75    31326.67    357.87 o
   8   4   6     1297.76     1387.14     29.20 o
   9   4   6       64.28       42.13     10.67 o
  10   4   6      117.04      123.36     23.31 o
  11   4   6     1481.93     1410.35     70.28 o
  12   4   6     4676.18     4900.84    149.02 o
  13   4   6      216.04      252.14     41.30 o
  -9   5   6     3411.57     3414.42    128.11 o
  -8   5   6      154.41       88.95     28.58 o
  -7   5   6      453.94      531.70     68.54 o
  -6   5   6      852.92      717.75     52.44 o
  -5   5   6      971.58      916.56     52.87 o
  -4   5   6     6288.78     6248.57    131.10 o
  -3   5   6      780.67      891.48     26.59 o
  -2   5   6    17127.78    16298.27    188.56 o
  -1   5   6     1739.98     1734.26     34.71 o
   0   5   6     4595.65     4851.93     66.58 o
   1   5   6     1157.75     1451.54     30.93 o
   2   5   6      280.70      308.78     12.69 o
   3   5   6     9533.26     8870.67    119.02 o
   4   5   6     1203.99     1068.04     24.36 o
   5   5   6     8961.92     8680.51    109.60 o
   6   5   6    32113.16    32136.65    332.91 o
   7   5   6       59.48       40.88      6.85 o
   8   5   6     1089.47     1058.05     25.07 o
   9   5   6      918.68      942.01     28.20 o
  10   5   6      569.46      563.84     32.84 o
  11   5   6     6912.41     7093.51    132.05 o
  12   5   6      195.93      260.63     43.79 o
  13   5   6     3125.54     3182.89    188.75 o
  -9   6   6      326.55      274.45     44.29 o
  -8   6   6     1048.32      908.01     68.06 o
  -7   6   6       28.03       12.75     22.17 o
  -6   6   6     1872.99     1807.96     79.49 o
  -5   6   6     3567.06     3476.68    110.49 o
  -4   6   6     2959.50     2837.81     92.82 o
  -3   6   6    10808.92    10893.61    168.05 o
  -2   6   6       31.82       36.37     10.42 o
  -1   6   6     7608.29     8311.66     96.80 o
   0   6   6        4.34        1.48      4.93 o
   1   6   6      109.04       84.76      9.49 o
   2   6   6    17956.00    17697.81    200.89 o
   3   6   6       54.55       59.18      8.16 o
   4   6   6    26698.74    26827.76    298.51 o
   5   6   6     6194.96     6141.36     84.30 o
   6   6   6     5374.66     5619.46     75.44 o
   7   6   6       61.04       61.07      7.81 o
   8   6   6      102.91       75.07     14.74 o
   9   6   6     4995.95     4864.04    103.75 o
  10   6   6     2070.75     2107.67     73.73 o
  11   6   6     2037.35     2085.64     62.25 o
  12   6   6     4109.07     4273.58    112.42 o
  13   6   6        9.71        0.00     21.04 o
  -8   7   6       97.70       76.22     46.76 o
  -7   7   6     2197.11     2164.60    172.74 o
  -6   7   6      187.73      219.00     83.82 o
  -5   7   6     8061.79     7819.88    491.16 o
  -4   7   6     5863.97     5773.28    151.26 o
  -3   7   6     1639.78     1617.29     52.39 o
  -2   7   6     4827.01     5030.97     80.34 o
  -1   7   6      799.08      853.43     21.84 o
   0   7   6     2199.24     2015.64     37.17 o
   1   7   6     4433.64     4037.11     93.96 o
   2   7   6    13186.49    12817.28    140.96 o
   3   7   6    42782.84    42315.30    470.85 o
   4   7   6      138.32      163.92     12.17 o
   5   7   6     3032.69     2950.46     50.52 o
   6   7   6      737.36      838.78     37.12 o
   7   7   6     2318.36     2211.53     45.35 o
   8   7   6     7593.66     7547.65    115.95 o
   9   7   6       29.45       31.53     11.97 o
  10   7   6    10125.44     9871.08    192.39 o
  11   7   6     1616.48     1639.12     55.13 o
  12   7   6     1193.14     1135.79     50.13 o
  13   7   6      395.46      458.48     53.22 o
  -8   8   6      786.72      769.54    116.03 o
  -7   8   6      396.92      358.27     46.40 o
  -6   8   6     8398.12     8350.01    355.00 o
  -5   8   6     1127.81     1133.52     92.07 o
  -4   8   6     3800.03     3600.16    112.43 o
  -3   8   6      650.11      648.78     36.18 o
  -2   8   6       88.73      102.82     15.17 o
  -1   8   6     6016.74     6151.79     83.49 o
   0   8   6       26.92       29.25      7.57 o
   1   8   6    22130.52    22837.32    286.45 o
   2   8   6    12641.20    12783.34    149.88 o
   3   8   6     3259.72     3391.69     55.50 o
   4   8   6    11890.96    12226.51    150.87 o
   5   8   6      400.73      396.26     18.58 o
   6   8   6       50.03       69.03     10.89 o
   7   8   6     6144.26     6092.74     98.19 o
   8   8   6     4189.37     4282.30     86.95 o
   9   8   6    21600.56    21323.04    353.47 o
  10   8   6      122.39      147.97     21.33 o
  11   8   6     1115.78     1008.40     62.96 o
  12   8   6        0.95        0.00     15.59 o
  13   8   6      300.09      294.99     36.56 o
  -7   9   6     3936.85     3969.70    138.97 o
  -6   9   6      237.04      233.00     38.87 o
  -5   9   6     1751.40     1908.12    106.51 o
  -4   9   6        1.53        0.00     21.90 o
  -3   9   6      995.80      971.59     43.79 o
  -2   9   6     3066.90     3099.19     78.73 o
  -1   9   6     1220.71     1288.64     41.09 o
   0   9   6    10723.33    10439.64    128.43 o
   1   9   6     1265.53     1318.69     30.18 o
   2   9   6    12856.85    13411.38    158.50 o
   3   9   6     4927.73     5045.64     82.37 o
   4   9   6      758.18      823.63     27.63 o
   5   9   6     1989.33     1929.35     44.72 o
   6   9   6     2143.69     2155.27     49.31 o
   7   9   6    15615.51    15437.42    207.41 o
   8   9   6     6293.71     6424.35    116.72 o
   9   9   6     1725.91     1706.90     52.25 o
  10   9   6     3200.14     3232.96    118.21 o
  11   9   6       63.10       48.66     19.07 o
  12   9   6      637.80      660.36     42.15 o
  13   9   6     1194.76     1207.47     56.83 o
  -7  10   6      972.53     1126.80    101.17 o
  -6  10   6      734.84      721.80     62.62 o
  -5  10   6        0.06       14.86     32.02 o
  -4  10   6      181.19      116.16     27.40 o
  -3  10   6      641.98      652.00     39.12 o
  -2  10   6     5196.09     5137.63    113.12 o
  -1  10   6     6519.31     6795.37    134.89 o
   0  10   6       22.35       21.73      8.07 o
   1  10   6     2599.84     2719.22     44.39 o
   2  10   6     2052.53     2093.63     40.74 o
   3  10   6      832.73      948.98     30.45 o
   4  10   6     4465.33     4632.36     80.22 o
   5  10   6      501.99      504.48     24.83 o
   6  10   6    21502.72    21699.41    278.74 o
   7  10   6      868.42      839.86     36.32 o
   8  10   6     3231.26     3329.50     76.40 o
   9  10   6     2443.40     2403.42     64.22 o
  10  10   6       28.55       23.26     17.65 o
  11  10   6     1978.67     1840.96     69.73 o
  12  10   6      316.04      295.50     35.66 o
  13  10   6     2774.26     2736.44     94.13 o
  -6  11   6        5.35        0.00     26.75 o
  -5  11   6       12.21        4.18     21.82 o
  -4  11   6      194.71      186.22     33.81 o
  -3  11   6     2104.81     2109.23     69.29 o
  -2  11   6     1008.56     1012.82     46.64 o
  -1  11   6     1056.62     1075.27     52.26 o
   0  11   6     2376.99     2334.09     65.74 o
   1  11   6      420.99      420.18     19.00 o
   2  11   6      755.45      865.99     30.96 o
   3  11   6       63.75       63.56     12.50 o
   4  11   6     2454.38     2396.78     53.72 o
   5  11   6    13628.36    13373.00    203.81 o
   6  11   6      280.31      273.89     23.54 o
   7  11   6     3385.81     3465.37     88.95 o
   8  11   6      108.93      113.67     17.99 o
   9  11   6      905.34      855.40     39.94 o
  10  11   6     3837.34     3744.05     99.22 o
  11  11   6       84.04       89.30     29.37 o
  12  11   6     5077.12     5256.57    135.35 o
  13  11   6      112.11      120.93     29.06 o
  -5  12   6     1109.39     1099.00     94.92 o
  -4  12   6     1135.63     1220.75     72.29 o
  -3  12   6      149.99      110.67     26.58 o
  -2  12   6     3936.96     4048.61    101.75 o
  -1  12   6     2099.22     2194.08     95.31 o
   0  12   6      727.46      707.73     37.59 o
   1  12   6      755.96      761.11     33.60 o
   2  12   6       10.24        8.95     10.49 o
   3  12   6    17783.16    17491.50    255.61 o
   4  12   6     5651.49     5453.97    108.79 o
   5  12   6     6946.59     6781.09    122.74 o
   6  12   6     7758.79     7426.56    132.26 o
   7  12   6       34.25       33.31     13.76 o
   8  12   6      823.69      771.49     44.38 o
   9  12   6     1316.60     1267.49     71.40 o
  10  12   6     2356.34     2409.58     69.46 o
  11  12   6     3891.70     3843.54    109.27 o
  12  12   6      297.66      391.63     41.74 o
  13  12   6      975.64      968.15     92.04 o
  -5  13   6     2785.01     2844.64    115.31 o
  -4  13   6     1216.41     1292.71     75.37 o
  -3  13   6     2955.80     3000.72    113.08 o
  -2  13   6      420.02      345.33     33.76 o
  -1  13   6       67.63       66.73     20.09 o
   0  13   6        3.28        0.00     21.77 o
   1  13   6     1154.79     1277.65     68.86 o
   2  13   6    19183.09    19216.44    279.38 o
   3  13   6       23.28       40.15     15.05 o
   4  13   6     9089.01     9017.66    152.90 o
   5  13   6     1922.86     1872.45     55.47 o
   6  13   6      723.05      699.70     36.80 o
   7  13   6       26.43       38.71     14.28 o
   8  13   6       55.54       55.62     16.68 o
   9  13   6     3227.16     3111.72     79.93 o
  10  13   6     1682.29     1612.65     57.67 o
  11  13   6     1274.67     1299.75     63.50 o
  12  13   6     3165.87     3257.69    134.56 o
  -4  14   6     1279.15     1270.16     78.26 o
  -3  14   6      158.47      183.38     82.37 o
  -2  14   6      137.23      109.88     24.07 o
  -1  14   6      132.58       80.79     27.96 o
   0  14   6     5086.38     5069.14    167.70 o
   1  14   6     2095.38     2009.26     87.81 o
   2  14   6      250.03      264.13     30.32 o
   3  14   6     3363.01     3408.21     80.10 o
   4  14   6      616.68      572.44     34.51 o
   5  14   6       59.61       42.83     14.84 o
   6  14   6      824.53      806.82     40.45 o
   7  14   6     2066.35     2087.07     62.89 o
   8  14   6    13564.99    12721.00    209.56 o
   9  14   6       32.87       12.83     16.96 o
  10  14   6     2301.55     2411.93     72.85 o
  11  14   6      609.38      508.58     45.95 o
  12  14   6      174.37      176.33     32.15 o
  -3  15   6        0.75        0.00     32.75 o
  -2  15   6      137.59       79.05     30.97 o
  -1  15   6     2416.97     2443.09    105.52 o
   0  15   6      399.03      388.52     48.10 o
   1  15   6     3601.66     3815.26    132.28 o
   2  15   6     1487.44     1428.88    103.59 o
   3  15   6      524.68      464.33     33.35 o
   4  15   6      113.07      100.05     19.79 o
   5  15   6        0.60        0.00     13.02 o
   6  15   6     2925.89     2784.43     75.01 o
   7  15   6     4065.57     3828.36     91.76 o
   8  15   6     1491.24     1332.66     53.77 o
   9  15   6     2278.63     2307.05     90.07 o
  10  15   6       40.77       25.22     16.69 o
  11  15   6      134.64       56.67     39.86 o
  -2  16   6     2014.91     2193.95    105.20 o
  -1  16   6      521.16      480.82     70.30 o
   0  16   6     4472.02     4347.00    148.03 o
   1  16   6      434.56      365.00     48.46 o
   2  16   6     1150.20     1023.37     81.88 o
   3  16   6      402.81      405.63     48.39 o
   4  16   6      450.61      375.03     32.08 o
   5  16   6     7960.48     8062.15    156.86 o
   6  16   6      237.85      244.76     28.09 o
   7  16   6     4286.59     4128.14     98.91 o
   8  16   6     5023.58     5065.59    113.63 o
   9  16   6       57.48       79.48     20.93 o
  10  16   6        7.47       22.06     17.95 o
  11  16   6       14.44        3.00     21.28 o
  -1  17   6     2328.84     2263.27    108.87 o
   0  17   6       45.67       17.87     27.87 o
   1  17   6      233.06      175.99     39.04 o
   2  17   6       10.69        0.00     22.88 o
   3  17   6     1396.25     1372.01     79.80 o
   4  17   6     4663.99     4561.69    105.01 o
   5  17   6     1089.62     1079.49     51.17 o
   6  17   6     7448.42     7456.47    146.39 o
   7  17   6      363.81      278.45     32.91 o
   8  17   6     1903.84     1926.08     66.82 o
   9  17   6      102.26       97.50     23.68 o
  10  17   6      127.91      125.25     26.13 o
   1  18   6        3.94        0.00     27.15 o
   2  18   6     2036.17     1941.54     98.41 o
   3  18   6     1732.84     1511.61     87.95 o
   4  18   6     3967.69     3934.20    142.90 o
   5  18   6     5181.60     5333.32    119.46 o
   6  18   6      356.47      334.74     34.45 o
   7  18   6      349.28      358.53     47.20 o
   8  18   6       34.20       27.26     20.33 o
   9  18   6      630.10      577.69     63.06 o
   4  19   6     2393.82     2500.29    115.16 o
   5  19   6     1434.98     1431.50     89.83 o
   6  19   6      293.29      339.24     36.27 o
  -5 -17   7      903.07      853.99     89.04 o
  -4 -17   7      716.85      815.72     70.67 o
  -3 -17   7        5.98        9.31     27.46 o
  -2 -17   7     1519.97     1559.13    131.25 o
  -1 -17   7     1192.77     1363.95    126.76 o
   0 -17   7      883.16      776.60    101.41 o
  -7 -16   7      259.30      109.42     55.80 o
  -6 -16   7     1886.54     1763.62     96.01 o
  -5 -16   7      286.07      348.66     50.56 o
  -4 -16   7        0.36        0.00     25.17 o
  -3 -16   7     1465.03     1668.78     93.34 o
  -2 -16   7       40.50       24.57     28.69 o
  -1 -16   7     3583.95     3598.27    190.81 o
   0 -16   7     3466.77     3243.46    184.02 o
   1 -16   7      573.49      599.98     88.55 o
   2 -16   7     1392.10     1180.30    116.94 o
  -8 -15   7      187.42      217.01     64.17 o
  -7 -15   7     3719.44     3876.43    204.64 o
  -6 -15   7      104.65      137.44     49.37 o
  -5 -15   7      149.48      165.51     35.68 o
  -4 -15   7     2151.19     2289.25    130.46 o
  -3 -15   7      529.26      549.17     55.02 o
  -2 -15   7    12979.32    13318.31    309.59 o
  -1 -15   7     1436.68     1625.03     81.95 o
   0 -15   7     1528.99     1510.49    118.88 o
   1 -15   7      206.91      195.79     56.41 o
   2 -15   7       46.35       23.41     35.24 o
   3 -15   7     1481.15     1433.98     63.31 o
   4 -15   7       60.37       26.45     23.89 o
  -8 -14   7     1743.36     1900.12    139.86 o
  -7 -14   7      105.32      138.53     48.16 o
  -6 -14   7     1033.70     1160.53    109.17 o
  -5 -14   7       83.80       85.78     29.36 o
  -4 -14   7     4215.13     4214.27    138.99 o
  -3 -14   7     8637.17     9005.84    228.92 o
  -2 -14   7     1155.26     1141.01     69.28 o
  -1 -14   7     5281.51     5146.87    193.42 o
   0 -14   7      288.17      292.95     60.17 o
   1 -14   7        1.41        5.73     22.14 o
   2 -14   7      822.75      829.33     47.77 o
   3 -14   7      224.24      277.62     34.64 o
   4 -14   7     6505.57     6767.22    153.28 o
   5 -14   7      520.20      465.19     43.92 o
  -9 -13   7      534.14      654.20     94.62 o
  -8 -13   7       28.67        0.00     33.36 o
  -7 -13   7       89.11       26.57     37.24 o
  -6 -13   7        1.25       37.97     34.45 o
  -5 -13   7     8696.60     8875.83    225.27 o
  -4 -13   7     6765.35     6563.34    180.15 o
  -3 -13   7     3251.94     3268.37    114.22 o
  -2 -13   7     4691.80     4637.25    140.94 o
  -1 -13   7       87.46       50.76     23.28 o
   0 -13   7      923.70      796.92     36.07 o
   1 -13   7     1261.28     1164.58     50.88 o
   2 -13   7     4205.14     4135.85    102.56 o
   3 -13   7     8269.27     8355.10    169.67 o
   4 -13   7      152.27      112.22     24.94 o
   5 -13   7     1325.41     1333.06    123.27 o
   6 -13   7        1.42        0.76     21.48 o
  -9 -12   7        8.03       12.54     25.27 o
  -8 -12   7      349.68      307.09     41.34 o
  -7 -12   7      683.86      598.32    108.93 o
  -6 -12   7     8952.78     8945.51    217.02 o
  -5 -12   7       87.55      110.12     28.75 o
  -4 -12   7     7063.83     7299.23    190.07 o
  -3 -12   7     3323.06     3551.99    116.18 o
  -2 -12   7      371.82      397.78     41.87 o
  -1 -12   7      373.18      330.41     24.40 o
   0 -12   7       36.94       46.71     14.44 o
   1 -12   7     6237.72     6168.77    128.60 o
   2 -12   7     1913.18     1947.86     64.79 o
   3 -12   7     3949.23     3960.14    100.44 o
   4 -12   7     1716.97     1767.55     65.50 o
   5 -12   7      124.90      142.49     41.08 o
   6 -12   7      148.94      153.54     27.32 o
   7 -12   7      185.67      181.84     38.04 o
 -10 -11   7      195.79      159.17     37.74 o
  -9 -11   7       86.42      102.31     43.79 o
  -8 -11   7     2706.76     2829.30    105.26 o
  -7 -11   7     5476.63     5535.36    155.00 o
  -6 -11   7     6423.74     6490.81    169.06 o
  -5 -11   7    12865.19    13124.85    291.85 o
  -4 -11   7       85.12       74.88     18.56 o
  -3 -11   7      593.15      600.59     41.06 o
  -2 -11   7     1273.09     1328.33     37.24 o
  -1 -11   7      279.55      290.72     20.34 o
   0 -11   7     9566.21     9589.39    150.20 o
   1 -11   7     1405.49     1412.41     43.82 o
   2 -11   7     8901.12     9039.71    169.73 o
   3 -11   7     1644.90     1581.05     66.81 o
   4 -11   7       83.46       63.35     19.34 o
   5 -11   7       19.34       20.74     16.52 o
   6 -11   7       73.65       23.52     22.77 o
   7 -11   7     3229.19     3353.73    119.23 o
   8 -11   7     1347.01     1261.94    112.57 o
 -10 -10   7      152.79      159.94     31.20 o
  -9 -10   7     2946.02     2970.00    110.94 o
  -8 -10   7      809.56      811.74    108.63 o
  -7 -10   7     4097.36     4131.80    125.99 o
  -6 -10   7     5255.02     5055.05    139.83 o
  -5 -10   7      168.29       70.24     44.69 o
  -4 -10   7       91.97       90.61     15.13 o
  -3 -10   7      745.86      757.21     27.75 o
  -2 -10   7     7153.59     7050.64    105.85 o
  -1 -10   7     6778.34     6866.92    108.85 o
   0 -10   7     2018.21     2045.38     41.74 o
   1 -10   7    10161.26    10310.97    130.26 o
   2 -10   7     2238.66     2204.02     60.95 o
   3 -10   7     3615.73     3698.73     90.70 o
   4 -10   7       56.04       45.51     16.83 o
   5 -10   7      983.57      977.25     52.38 o
   6 -10   7     5285.18     5131.73    148.18 o
   7 -10   7      112.10       78.20     28.31 o
   8 -10   7     3390.58     3413.52    121.36 o
 -10  -9   7     2070.66     2262.47     82.17 o
  -9  -9   7     1335.86     1418.26     62.75 o
  -8  -9   7     5262.34     5423.96    127.58 o
  -7  -9   7       86.14       73.46     26.14 o
  -6  -9   7      107.87       70.53     23.08 o
  -5  -9   7      822.38      827.36     34.03 o
  -4  -9   7       12.93       15.06      9.29 o
  -3  -9   7     5403.87     5285.51     84.07 o
  -2  -9   7     3883.68     3993.05     73.79 o
  -1  -9   7    13771.81    14020.65    164.27 o
   0  -9   7     5282.27     5278.23     75.42 o
   1  -9   7      784.83      738.81     26.01 o
   2  -9   7        1.69        1.76      7.22 o
   3  -9   7      120.02      135.85     15.16 o
   4  -9   7    10508.83    10580.65    165.32 o
   5  -9   7     4895.94     4763.40    135.04 o
   6  -9   7     1168.28     1132.27     51.15 o
   7  -9   7     3820.01     3892.09    101.62 o
   8  -9   7       12.89        9.54     19.22 o
   9  -9   7       10.71        4.78     26.36 o
 -11  -8   7      305.88      299.33     38.13 o
 -10  -8   7     1925.32     2071.00     77.59 o
  -9  -8   7     3777.71     3799.22    104.96 o
  -8  -8   7      303.11      309.45     32.38 o
  -7  -8   7      491.20      507.25     44.59 o
  -6  -8   7     1012.90      969.08     37.17 o
  -5  -8   7      712.34      705.60     32.64 o
  -4  -8   7     5844.04     5794.78     89.60 o
  -3  -8   7     1310.05     1373.33     34.32 o
  -2  -8   7     8141.35     7896.98    111.17 o
  -1  -8   7      447.80      426.51     19.98 o
   0  -8   7     3342.03     3470.86     54.29 o
   1  -8   7      649.97      727.47     22.49 o
   2  -8   7        4.04        4.89      6.82 o
   3  -8   7     3270.23     3311.26     55.31 o
   4  -8   7      530.01      555.50     25.86 o
   5  -8   7     9234.79     8675.92    452.02 o
   6  -8   7     2439.72     2405.35     71.61 o
   7  -8   7      848.56      871.05     46.12 o
   8  -8   7      141.29      102.77     23.75 o
   9  -8   7        5.07       26.72     27.63 o
  10  -8   7     1378.59     1327.10    123.49 o
 -11  -7   7     2076.39     2185.54     83.39 o
 -10  -7   7     1628.05     1599.64     86.43 o
  -9  -7   7      662.86      662.93     45.24 o
  -8  -7   7      387.80      423.55     30.23 o
  -7  -7   7       11.14        0.00     11.65 o
  -6  -7   7     2822.55     2820.95     54.55 o
  -5  -7   7     2932.59     3043.88     61.33 o
  -4  -7   7     6609.17     6630.19     90.98 o
  -3  -7   7    14335.28    14167.04    180.72 o
  -2  -7   7      463.94      475.89     17.51 o
  -1  -7   7     6429.81     6554.41     79.38 o
   0  -7   7        4.85        3.32      5.50 o
   1  -7   7     7399.19     7886.53     93.06 o
   2  -7   7    26224.25    26164.75    284.07 o
   3  -7   7      706.60      701.33     25.86 o
   4  -7   7     8345.76     8462.31    121.92 o
   5  -7   7      341.54      394.34     34.62 o
   6  -7   7      211.97      122.95     23.74 o
   7  -7   7      168.72      136.66     22.58 o
   8  -7   7      572.17      628.60     41.45 o
   9  -7   7     3149.83     3127.72    119.73 o
  10  -7   7      287.22      326.11     47.14 o
 -11  -6   7        8.98        0.00     27.01 o
 -10  -6   7      919.80      985.15     55.10 o
  -9  -6   7        3.92        2.12     14.58 o
  -8  -6   7       58.82        2.04     13.89 o
  -7  -6   7     1157.18     1365.86     46.71 o
  -6  -6   7        0.04        0.00      8.38 o
  -5  -6   7    11557.27    11370.12    159.57 o
  -4  -6   7     5703.50     5834.39     81.71 o
  -3  -6   7     3768.99     3749.19     83.88 o
  -2  -6   7     4335.68     4416.92     62.50 o
  -1  -6   7       59.55       36.89      6.56 o
   0  -6   7    11261.78    10991.67    131.36 o
   1  -6   7     5677.88     5756.29     77.70 o
   2  -6   7    11157.18    11009.80    122.03 o
   3  -6   7    10159.18    10250.27    123.73 o
   4  -6   7      155.51      172.20     12.28 o
   5  -6   7     1793.06     1820.10     48.36 o
   6  -6   7      828.62      800.40     47.72 o
   7  -6   7      713.12      699.13     38.74 o
   8  -6   7      817.93      852.33     44.29 o
   9  -6   7      447.14      399.66     78.42 o
  10  -6   7     2306.72     2626.21    105.92 o
  11  -6   7      187.92      195.68     45.25 o
 -11  -5   7      915.80      958.55    110.39 o
 -10  -5   7        0.02        0.00     22.16 o
  -9  -5   7       48.96       49.90     20.70 o
  -8  -5   7     1030.83     1015.75     49.21 o
  -7  -5   7     1255.61     1226.98     49.88 o
  -6  -5   7     6885.68     7077.10    112.29 o
  -5  -5   7      468.03      415.37     28.96 o
  -4  -5   7     4334.55     4195.99     58.09 o
  -3  -5   7      472.63      463.53     14.45 o
  -2  -5   7      145.33      145.40      9.83 o
  -1  -5   7     1925.83     1731.18     37.07 o
   0  -5   7        4.51        2.44      4.63 o
   1  -5   7    18404.46    17157.98    179.00 o
   2  -5   7     8781.24     8730.33    100.01 o
   3  -5   7     3544.94     3481.04     46.24 o
   4  -5   7       63.42       55.21      8.64 o
   5  -5   7       10.77        9.44      7.27 o
   6  -5   7     2637.87     2486.74     69.29 o
   7  -5   7      832.54      793.91     39.33 o
   8  -5   7     2806.92     2881.21    104.98 o
   9  -5   7     4310.91     4368.75    133.75 o
  10  -5   7       24.59       36.61     26.57 o
  11  -5   7        7.49        0.00     38.03 o
 -11  -4   7        0.74        0.00     23.12 o
 -10  -4   7      477.14      526.61     52.82 o
  -9  -4   7        4.35        0.00     16.78 o
  -8  -4   7     3800.65     3745.56     96.57 o
  -7  -4   7     2443.01     2489.90     72.60 o
  -6  -4   7     1051.62     1046.50     34.51 o
  -5  -4   7     3989.16     3940.01     70.72 o
  -4  -4   7       16.04       11.53      5.80 o
  -3  -4   7     1079.69     1053.56     21.12 o
  -2  -4   7     5200.93     5185.98     63.58 o
  -1  -4   7     4041.44     3965.91     55.65 o
   0  -4   7    15145.50    13982.86    147.02 o
   1  -4   7      232.04      269.16     21.84 o
   2  -4   7    10985.47    10895.31    119.27 o
   3  -4   7     2239.73     2353.66     37.56 o
   4  -4   7      247.26      229.17     12.41 o
   5  -4   7     8986.87     8967.21    105.42 o
   6  -4   7       11.94       18.77      8.65 o
   7  -4   7    11742.75    12024.70    185.50 o
   8  -4   7     3560.99     3625.47    102.21 o
   9  -4   7      793.90      853.98     56.94 o
  10  -4   7      501.76      456.83     48.97 o
  11  -4   7        2.33        0.00     21.40 o
 -11  -3   7      422.21      431.35     72.60 o
 -10  -3   7       33.21       40.61     27.86 o
  -9  -3   7     4547.28     4478.30    224.41 o
  -8  -3   7      987.05     1036.09     67.24 o
  -7  -3   7     1301.58     1392.94     52.39 o
  -6  -3   7     1416.88     1433.66     51.15 o
  -5  -3   7      599.93      601.82     25.35 o
  -4  -3   7     1812.85     1674.16     38.82 o
  -3  -3   7      262.99      215.40     11.06 o
  -2  -3   7     8235.55     7706.97     88.52 o
  -1  -3   7    16836.88    16187.17    169.45 o
   0  -3   7     2935.25     2969.54     40.06 o
   1  -3   7     5202.31     5012.16     60.31 o
   2  -3   7       27.91       25.82      5.27 o
   3  -3   7      184.73      191.50     10.51 o
   4  -3   7     5646.55     5812.27     66.81 o
   5  -3   7     3698.78     3781.08     53.17 o
   6  -3   7    22026.57    21492.87    351.05 o
   7  -3   7       30.24       28.80      9.91 o
   8  -3   7     2931.91     3160.27     79.22 o
   9  -3   7      279.30      251.47     35.70 o
  10  -3   7      273.27      297.93     41.13 o
  11  -3   7     1817.38     1954.41     90.02 o
  12  -3   7      112.74      140.81     36.70 o
 -11  -2   7     1052.95     1086.09     76.15 o
 -10  -2   7     2262.30     2302.95    112.81 o
  -9  -2   7      885.02      782.45     58.96 o
  -8  -2   7     4365.28     4163.41    128.04 o
  -7  -2   7      214.75      192.93     23.91 o
  -6  -2   7        0.09       10.14      9.42 o
  -5  -2   7      117.52      133.35     13.81 o
  -4  -2   7     1093.83     1089.16     28.17 o
  -3  -2   7    18316.34    18146.66    177.06 o
  -2  -2   7    18948.41    20153.49    193.18 o
  -1  -2   7    37397.26    37372.14    404.05 o
   0  -2   7    15560.81    15407.38    188.06 o
   1  -2   7      818.26      847.05     26.60 o
   2  -2   7     8982.16     9450.48    102.58 o
   3  -2   7      588.67      635.88     16.35 o
   4  -2   7    34399.95    34737.39    304.75 o
   5  -2   7    21751.34    22382.52    201.22 o
   6  -2   7     1041.92     1035.21     21.79 o
   7  -2   7     3642.77     4135.70     63.70 o
   8  -2   7      169.04      169.89     20.61 o
   9  -2   7       35.34       42.78     19.80 o
  10  -2   7     1271.09     1211.47     91.71 o
  11  -2   7      440.21      417.62     48.27 o
  12  -2   7     4078.71     4087.36    139.22 o
 -10  -1   7      821.25      797.85     64.11 o
  -9  -1   7      827.56      805.70     60.09 o
  -8  -1   7      271.83      255.99     37.49 o
  -7  -1   7      336.19      324.68     29.14 o
  -6  -1   7      750.98      756.67     39.96 o
  -5  -1   7     2257.66     2246.67     54.42 o
  -4  -1   7    13318.43    13756.38    167.48 o
  -3  -1   7     4200.68     4153.65     50.96 o
  -2  -1   7    22400.38    22540.33    203.83 o
  -1  -1   7     3212.21     3411.99     47.56 o
   0  -1   7     5061.80     5209.88     70.21 o
   1  -1   7     1589.80     1566.82     31.05 o
   2  -1   7     4479.21     4669.32     59.72 o
   3  -1   7    43290.32    42988.74    371.73 o
   4  -1   7     3488.51     3712.96     43.87 o
   5  -1   7    19717.23    19888.88    172.13 o
   6  -1   7    11163.28    11343.70    120.04 o
   7  -1   7      186.31      229.70     13.49 o
   8  -1   7     2106.48     2001.16     51.80 o
   9  -1   7      254.71      256.25     25.45 o
  10  -1   7     4379.16     4331.41    129.64 o
  11  -1   7     1821.11     1798.85     83.25 o
  12  -1   7      297.42      370.17     47.44 o
 -10   0   7      210.14      236.33     40.83 o
  -9   0   7       23.21       17.42     21.76 o
  -8   0   7      137.87       84.11     48.52 o
  -7   0   7      686.92      600.97     47.78 o
  -6   0   7     5703.07     5527.59    124.13 o
  -5   0   7     1590.30     1743.57     68.24 o
  -4   0   7     7518.43     7273.30    171.09 o
  -3   0   7     5002.69     5087.72     59.55 o
  -2   0   7      206.29      229.10      9.64 o
  -1   0   7        0.10       23.63      9.32 o
   0   0   7      304.12      296.22      8.28 o
   1   0   7    11388.74    11870.75    162.46 o
   2   0   7    50593.48    50962.91    516.44 o
   3   0   7      781.45      855.25     15.52 o
   4   0   7     8759.87     8088.16     80.80 o
   5   0   7     1027.62     1178.89     20.08 o
   6   0   7     2149.77     2315.62     36.07 o
   7   0   7     6165.42     6335.51     79.35 o
   8   0   7      180.88      154.97     15.29 o
   9   0   7    14278.06    14708.32    357.37 o
  10   0   7      761.66      832.95     86.61 o
  11   0   7     3014.09     2879.11    105.38 o
  12   0   7      786.54      755.82     61.68 o
  13   0   7       93.78       82.43     33.34 o
 -10   1   7        2.00        0.00     22.89 o
  -9   1   7        3.45        4.19     21.29 o
  -8   1   7      433.34      388.91     44.26 o
  -7   1   7     2088.95     2065.01     87.64 o
  -6   1   7        0.60        2.35     19.59 o
  -5   1   7    13685.61    13254.22    198.54 o
  -4   1   7     7525.85     7405.37    101.09 o
  -3   1   7     2433.48     2377.76     63.30 o
  -2   1   7     3905.17     4057.17     57.55 o
  -1   1   7       73.00       55.88      5.82 o
   0   1   7    43722.79    44172.99    473.27 o
   1   1   7    14572.50    14854.81    166.37 o
   2   1   7    35155.77    35574.77    327.64 o
   3   1   7     2522.75     2246.96     29.83 o
   4   1   7      143.10      117.02      6.84 o
   5   1   7      462.44      443.75     18.34 o
   6   1   7      599.82      694.57     23.76 o
   7   1   7    10459.16    10533.23    108.78 o
   8   1   7    13041.05    12999.16    156.53 o
   9   1   7     2396.71     2353.22     45.98 o
  10   1   7     3436.85     3364.52    110.87 o
  11   1   7      149.31      203.76     33.82 o
  12   1   7        6.86        0.00     22.04 o
  13   1   7       67.06       72.44     33.61 o
 -10   2   7       48.78       31.96     35.00 o
  -9   2   7     1054.19      898.53     66.21 o
  -8   2   7     2187.53     1951.13     86.33 o
  -7   2   7     3344.24     3230.54    109.95 o
  -6   2   7    14862.09    14186.69    300.77 o
  -5   2   7      116.63      166.64     18.38 o
  -4   2   7     2522.92     2544.38     47.88 o
  -3   2   7      466.14      460.25     17.29 o
  -2   2   7     4441.35     4346.54    124.76 o
  -1   2   7    37927.25    38692.38    411.89 o
   0   2   7        7.53        0.02      4.73 o
   1   2   7    79250.89    78302.78    815.94 o
   2   2   7    10559.57    11017.30    126.18 o
   3   2   7      440.53      527.54     12.18 o
   4   2   7      854.37      997.81     17.26 o
   5   2   7      246.85      264.62     12.21 o
   6   2   7    13250.72    13061.55    118.33 o
   7   2   7     1351.17     1323.11     24.19 o
   8   2   7      895.66      923.66     27.06 o
   9   2   7     8124.80     8254.10    107.61 o
  10   2   7        1.54        0.00     29.48 o
  11   2   7       10.76        0.00     19.19 o
  12   2   7       35.26        0.00     30.87 o
  13   2   7     1677.88     1667.74     85.66 o
 -10   3   7     1389.57     1397.80     85.77 o
  -9   3   7      297.62      328.41     46.62 o
  -8   3   7     3659.11     3527.70    122.73 o
  -7   3   7      929.99      974.28     61.99 o
  -6   3   7      120.42       84.13     24.20 o
  -5   3   7      121.65       77.30     17.42 o
  -4   3   7      242.91      273.83     20.10 o
  -3   3   7     3985.41     4040.26     57.06 o
  -2   3   7    24901.80    25406.64    309.36 o
  -1   3   7     8823.38     9027.75    109.64 o
   0   3   7    43120.82    44328.68    433.35 o
   1   3   7      103.59      116.40      8.85 o
   2   3   7     3178.85     3129.42     44.75 o
   3   3   7      366.15      347.72     11.05 o
   4   3   7     1196.88     1200.23     19.38 o
   5   3   7    36028.42    36428.84    317.58 o
   6   3   7     1774.64     1765.30     26.32 o
   7   3   7    16449.79    15951.09    143.53 o
   8   3   7     6889.95     6883.12    104.75 o
   9   3   7      739.38      772.35     28.53 o
  10   3   7      778.66      745.67     92.56 o
  11   3   7      599.32      574.66     76.54 o
  12   3   7     2512.83     2689.45    101.64 o
  13   3   7     1059.02      900.21    106.87 o
  -9   4   7     2758.34     2953.93    165.88 o
  -8   4   7      565.07      566.65     82.06 o
  -7   4   7      744.84      848.47     97.10 o
  -6   4   7      197.89      169.56     29.84 o
  -5   4   7       61.11       40.83     19.43 o
  -4   4   7     1393.81     1430.48     64.38 o
  -3   4   7       62.94       79.38     10.07 o
  -2   4   7    23712.78    24282.01    270.04 o
  -1   4   7    13013.83    13493.45    173.82 o
   0   4   7     8504.34     8886.69     99.65 o
   1   4   7     4012.84     4041.16     60.51 o
   2   4   7     1292.14     1342.97     23.53 o
   3   4   7     4928.90     4713.81     63.27 o
   4   4   7     6669.69     6251.41     80.69 o
   5   4   7     2284.17     2050.01     28.97 o
   6   4   7    18769.13    18837.15    173.57 o
   7   4   7      282.80      316.37     12.56 o
   8   4   7     3972.19     4100.22     61.19 o
   9   4   7      113.07      100.63     13.26 o
  10   4   7       14.91       11.69     10.70 o
  11   4   7     9626.55    10228.75    241.30 o
  12   4   7       95.85      101.02     29.57 o
  13   4   7     1647.21     1938.29     92.69 o
  -9   5   7       45.19       57.32     31.48 o
  -8   5   7     1532.24     1493.57     99.71 o
  -7   5   7      322.47      272.20     41.12 o
  -6   5   7       34.55       34.18     34.75 o
  -5   5   7     1637.92     1668.31     82.12 o
  -4   5   7      249.42      254.50     25.88 o
  -3   5   7    15190.12    15154.43    194.13 o
  -2   5   7       15.21       68.03      9.18 o
  -1   5   7     1144.34      996.53     22.94 o
   0   5   7        7.71       18.90      5.42 o
   1   5   7     1189.39     1253.44     24.23 o
   2   5   7     3719.03     3393.93     48.18 o
   3   5   7     2682.78     2771.95     43.61 o
   4   5   7    23279.92    22802.70    254.01 o
   5   5   7    19112.80    19002.50    218.10 o
   6   5   7    12356.32    13196.19    127.06 o
   7   5   7      772.43      723.60     18.18 o
   8   5   7        1.05        9.74      6.52 o
   9   5   7     1819.56     1804.69     39.65 o
  10   5   7      998.42     1015.09     41.48 o
  11   5   7     1870.96     1859.79     87.89 o
  12   5   7     6270.70     6069.82    210.10 o
  13   5   7       14.80       33.14     28.05 o
  -8   6   7        1.25        0.00     22.45 o
  -7   6   7      420.15      337.57     43.47 o
  -6   6   7      432.40      399.43     44.00 o
  -5   6   7     4042.71     4009.41    122.92 o
  -4   6   7     9109.70     8878.59    206.37 o
  -3   6   7       15.51       23.45     15.39 o
  -2   6   7    12990.03    13220.68    172.38 o
  -1   6   7     1660.82     1847.64     33.59 o
   0   6   7     1159.34     1205.53     28.88 o
   1   6   7    27111.82    27834.15    280.75 o
   2   6   7     2537.66     2676.61     44.07 o
   3   6   7    30919.59    30071.59    330.19 o
   4   6   7     3472.57     3505.64     54.96 o
   5   6   7     5303.33     5120.08     73.70 o
   6   6   7     2422.91     2447.42     42.29 o
   7   6   7        0.85       11.24      5.54 o
   8   6   7    11452.00    11274.64    135.45 o
   9   6   7     2023.85     2065.48     56.32 o
  10   6   7     5142.04     5128.91    102.82 o
  11   6   7     4097.94     4255.47     94.98 o
  12   6   7      144.19      131.56     26.92 o
  13   6   7      529.48      497.06     91.71 o
  14   6   7       33.69       26.69     29.49 o
  -8   7   7      108.22       90.64     32.92 o
  -7   7   7        4.83        0.00     23.90 o
  -6   7   7     5577.02     5651.39    162.35 o
  -5   7   7     2781.44     2915.61    103.70 o
  -4   7   7     2836.41     2827.35    106.14 o
  -3   7   7     2905.25     2835.53     70.25 o
  -2   7   7       39.34       47.06     11.68 o
  -1   7   7      110.35       85.91      9.97 o
   0   7   7      820.54      750.42     20.47 o
   1   7   7     8937.60     9005.93    104.13 o
   2   7   7    25615.79    25400.89    459.73 o
   3   7   7      592.31      565.13     19.04 o
   4   7   7    10352.19    10222.28    132.58 o
   5   7   7     1757.14     1695.96     35.80 o
   6   7   7      184.03      209.45     14.44 o
   7   7   7     3987.04     3838.83     65.05 o
   8   7   7      718.31      740.74     27.63 o
   9   7   7    12404.78    12299.34    268.94 o
  10   7   7     1064.83     1017.46     59.32 o
  11   7   7     3554.82     3480.02     84.45 o
  12   7   7      785.75      761.88     42.77 o
  13   7   7        3.01        0.00     22.62 o
  -8   8   7      653.96      654.43     63.78 o
  -7   8   7     2906.99     3076.71    118.79 o
  -6   8   7        2.63        0.00     39.67 o
  -5   8   7     2753.69     2684.74    141.68 o
  -4   8   7     1042.62     1053.97     63.75 o
  -3   8   7        0.92        0.00     11.82 o
  -2   8   7      883.44      923.95     35.19 o
  -1   8   7       65.69       77.10      9.91 o
   0   8   7     8259.09     8451.76    107.94 o
   1   8   7     5030.96     4937.65     72.38 o
   2   8   7    11208.13    11652.37    130.03 o
   3   8   7     7852.25     7908.81    105.50 o
   4   8   7       74.32       96.87     10.64 o
   5   8   7     2913.51     3400.07     57.53 o
   6   8   7       25.40       38.59      9.54 o
   7   8   7     3632.37     3358.52     71.13 o
   8   8   7    19547.05    19343.18    277.97 o
   9   8   7      772.24      804.40     55.78 o
  10   8   7     1716.74     1765.65     88.23 o
  11   8   7      225.18      182.40     28.01 o
  12   8   7      175.94      184.92     30.12 o
  13   8   7      801.09      892.26     49.17 o
  -7   9   7      951.16      868.80     80.24 o
  -6   9   7     2959.66     2844.43    111.15 o
  -5   9   7       25.74       12.16     21.90 o
  -4   9   7        0.26       15.87     23.17 o
  -3   9   7     1936.07     1854.61    110.93 o
  -2   9   7     1422.04     1366.64     75.22 o
  -1   9   7     6142.90     6276.00    112.37 o
   0   9   7      253.81      209.02     15.82 o
   1   9   7     6633.36     6778.82    101.22 o
   2   9   7     2829.01     2852.74     48.35 o
   3   9   7        0.13       11.52      7.32 o
   4   9   7     1693.83     1560.65     39.31 o
   5   9   7        3.51        0.00      7.24 o
   6   9   7    10673.95    10450.51    149.55 o
   7   9   7     6377.58     6396.58    104.15 o
   8   9   7     2428.05     2447.26     62.59 o
   9   9   7     4183.33     4104.37     88.00 o
  10   9   7      280.44      229.04     43.54 o
  11   9   7      526.43      488.78     40.59 o
  12   9   7       62.91       45.69     27.03 o
  13   9   7     1681.98     1854.88     65.81 o
  -6  10   7        0.45        0.00     21.83 o
  -5  10   7        0.43        0.00     20.95 o
  -4  10   7        0.85        0.00     18.96 o
  -3  10   7     1780.41     1890.27     64.42 o
  -2  10   7     4209.31     4177.68     99.73 o
  -1  10   7     2048.81     2039.06     62.45 o
   0  10   7     2914.65     3049.96     56.91 o
   1  10   7      199.13      200.38     14.33 o
   2  10   7      302.58      291.81     15.17 o
   3  10   7     1061.09     1037.76     33.26 o
   4  10   7     2650.19     2600.86     64.78 o
   5  10   7    20561.00    20356.68    262.75 o
   6  10   7       12.01        4.55      9.42 o
   7  10   7     7671.33     7746.52    208.34 o
   8  10   7     1911.72     1926.46     55.49 o
   9  10   7        1.60        7.18     12.07 o
  10  10   7      538.44      493.10     33.42 o
  11  10   7        5.47        0.00     18.36 o
  12  10   7     5918.28     6137.96    147.58 o
  13  10   7     1780.13     1878.42     97.30 o
  -6  11   7       66.27       74.79     31.65 o
  -5  11   7      322.12      292.50     43.26 o
  -4  11   7     3238.62     3379.74    133.19 o
  -3  11   7      262.91      293.27     33.38 o
  -2  11   7     7103.72     7268.00    149.12 o
  -1  11   7     2198.15     2308.56     69.16 o
   0  11   7       88.14       84.29     17.79 o
   1  11   7      167.57      147.81     14.60 o
   2  11   7      325.75      345.56     22.54 o
   3  11   7    15188.97    14985.37    202.88 o
   4  11   7    11632.68    11372.95    162.20 o
   5  11   7     5956.26     5790.20    108.18 o
   6  11   7    11393.11    10762.20    173.67 o
   7  11   7      354.07      279.02     26.06 o
   8  11   7      278.23      273.67     25.06 o
   9  11   7      703.74      720.26     46.15 o
  10  11   7      926.32     1021.70     46.01 o
  11  11   7    11694.25    11102.86    221.11 o
  12  11   7      125.00      109.02     27.89 o
  13  11   7      830.25      754.68    100.82 o
  -5  12   7     2504.61     2620.05    108.63 o
  -4  12   7      150.88      177.11     35.28 o
  -3  12   7     5531.33     5594.35    158.55 o
  -2  12   7      222.77      172.03     24.87 o
  -1  12   7      649.89      676.87     41.45 o
   0  12   7      622.52      614.39     66.42 o
   1  12   7     2032.85     2195.16    113.19 o
   2  12   7     2675.33     2631.36     64.84 o
   3  12   7      627.61      581.32     32.18 o
   4  12   7    15984.44    15596.64    234.02 o
   5  12   7    11927.58    11869.67    188.69 o
   6  12   7     3384.72     3342.93     77.92 o
   7  12   7      827.07      768.04     38.02 o
   8  12   7      293.47      275.53     27.58 o
   9  12   7     6943.34     6678.31    129.37 o
  10  12   7     2968.50     2944.66     78.61 o
  11  12   7      875.01      868.74     53.99 o
  12  12   7     2464.09     2551.41     89.68 o
  13  12   7      141.03      177.86     32.92 o
  -4  13   7     1470.25     1552.14     80.45 o
  -3  13   7       54.52       15.95     22.19 o
  -2  13   7      720.21      641.43     43.19 o
  -1  13   7      221.42      197.69     26.87 o
   0  13   7     3318.54     3339.43    116.21 o
   1  13   7    12965.29    12820.37    292.22 o
   2  13   7     1933.40     1928.40     48.58 o
   3  13   7     3889.19     4114.61     88.87 o
   4  13   7       65.12       58.62     16.26 o
   5  13   7      692.85      660.01     35.74 o
   6  13   7      180.58      169.16     21.59 o
   7  13   7        1.63        7.17     13.33 o
   8  13   7    10497.05    10060.23    173.72 o
   9  13   7     2353.18     2302.38     68.19 o
  10  13   7     4860.02     4697.06    106.26 o
  11  13   7     2797.85     2752.56     92.12 o
  12  13   7      101.19       68.15     30.63 o
  -4  14   7      232.66      283.16     42.73 o
  -3  14   7        8.98        0.00     22.62 o
  -2  14   7      344.34      295.23     42.85 o
  -1  14   7     1335.84     1514.11     80.50 o
   0  14   7      736.02      754.64     60.30 o
   1  14   7     1785.98     1897.69     85.98 o
   2  14   7     6576.49     6421.46    153.07 o
   3  14   7        7.97        9.52     13.50 o
   4  14   7       83.15       72.36     17.20 o
   5  14   7     1166.14     1078.82     48.10 o
   6  14   7     4825.71     4498.97     98.67 o
   7  14   7    12823.72    12348.89    203.69 o
   8  14   7     1495.70     1476.22     66.01 o
   9  14   7     4959.75     4799.05    107.36 o
  10  14   7      780.02      796.12     53.12 o
  11  14   7      116.79      142.07     28.32 o
  12  14   7        0.16        5.66     19.30 o
  -3  15   7      106.93       27.54     41.85 o
  -2  15   7     1147.08     1224.78     79.51 o
  -1  15   7       26.27       31.88     27.54 o
   0  15   7     6652.31     6874.70    194.86 o
   1  15   7     1565.31     1566.60     80.76 o
   2  15   7      592.36      562.81    115.66 o
   3  15   7        3.36        1.99     13.55 o
   4  15   7       48.05       23.92     15.68 o
   5  15   7     6935.25     6767.70    158.92 o
   6  15   7     1762.58     1595.21     55.96 o
   7  15   7     4365.99     4394.86    100.98 o
   8  15   7     6001.67     6181.67    226.13 o
   9  15   7       23.67        0.61     18.05 o
  10  15   7        5.31       13.59     15.99 o
  11  15   7        8.13        0.00     18.24 o
  -1  16   7     4279.11     4504.49    154.95 o
   0  16   7        2.42        4.57     24.69 o
   1  16   7     1329.68     1376.76    110.57 o
   2  16   7      265.10      224.15     39.55 o
   3  16   7       25.77       23.82     22.62 o
   4  16   7     2707.00     2778.69     76.12 o
   5  16   7       71.21       98.68     21.92 o
   6  16   7     4723.21     4568.82    104.39 o
   7  16   7     2168.65     2087.74     67.71 o
   8  16   7     2092.06     2114.64     73.11 o
   9  16   7      982.95     1012.62     51.32 o
  10  16   7       63.13       52.52     20.07 o
  11  16   7     1788.95     1812.12    105.53 o
   0  17   7      898.56      942.09     75.63 o
   1  17   7        7.92        0.00     28.08 o
   2  17   7      311.72      247.31     51.62 o
   3  17   7     1009.34      955.53     71.33 o
   4  17   7     2011.73     1973.31     76.87 o
   5  17   7     7806.18     7602.54    148.21 o
   6  17   7      200.86      167.38     27.08 o
   7  17   7     1923.57     1909.21     78.32 o
   8  17   7      528.83      493.47     39.17 o
   9  17   7       83.30       68.86     21.29 o
  10  17   7     2728.83     2697.53     83.90 o
   2  18   7      159.83      142.22     38.72 o
   3  18   7     3154.46     3162.54    127.33 o
   4  18   7     4131.67     3937.65    143.48 o
   5  18   7      680.97      693.03     45.05 o
   6  18   7     1419.04     1311.56     58.26 o
   7  18   7        5.28        1.34     16.73 o
   8  18   7      125.37      103.50     24.75 o
   9  18   7     2303.85     2226.61    162.64 o
   5  19   7     1516.79     1289.09     85.39 o
  -4 -17   8        3.65       26.89     37.42 o
  -3 -17   8      347.52      352.28     52.56 o
  -2 -17   8      435.26      409.04     81.03 o
  -1 -17   8     1810.08     1730.90    142.53 o
  -6 -16   8      671.94      564.80     90.86 o
  -5 -16   8        0.69        0.00     28.26 o
  -4 -16   8      756.50      716.90    121.55 o
  -3 -16   8        5.44        0.00     24.59 o
  -2 -16   8     6242.22     6241.73    192.39 o
  -1 -16   8     2386.58     2466.38    157.82 o
   0 -16   8     1252.46     1354.37    122.03 o
   1 -16   8     2340.55     2388.50    156.73 o
   2 -16   8      117.62       71.81     48.28 o
  -7 -15   8        9.35        0.00     34.69 o
  -6 -15   8       63.92        0.00     36.39 o
  -5 -15   8      505.68      463.02     54.96 o
  -4 -15   8      917.15      859.98     66.98 o
  -3 -15   8     8415.30     8372.28    223.74 o
  -2 -15   8       73.83       47.96     28.22 o
  -1 -15   8     6876.53     7250.92    200.10 o
   0 -15   8     1572.82     1595.89    122.03 o
   1 -15   8        7.68        0.00     29.48 o
   2 -15   8      719.29      704.35     59.79 o
   3 -15   8      112.09       96.38     26.43 o
  -8 -14   8      311.15      188.75     60.77 o
  -7 -14   8        1.84        0.00     33.36 o
  -6 -14   8      306.66      333.35     72.18 o
  -5 -14   8     4170.23     4243.49    161.82 o
  -4 -14   8     3913.08     3960.05    135.39 o
  -3 -14   8     2231.61     2147.96     94.43 o
  -2 -14   8     5748.81     5827.77    233.09 o
  -1 -14   8       61.36       53.15     27.90 o
   0 -14   8       27.69        3.03     31.78 o
   1 -14   8      574.91      614.61     52.55 o
   2 -14   8      530.27      558.23     41.89 o
   3 -14   8     6338.43     6739.65    150.34 o
   4 -14   8      414.26      434.06     41.84 o
   5 -14   8     2087.86     2234.58    138.70 o
  -8 -13   8       24.44        6.31     38.70 o
  -7 -13   8       14.09        7.52     36.03 o
  -6 -13   8     3573.21     3882.49    196.27 o
  -5 -13   8      485.64      478.08     50.48 o
  -4 -13   8     5540.14     5681.71    303.44 o
  -3 -13   8     3616.41     3659.77    124.65 o
  -2 -13   8     1172.27     1106.95    165.64 o
  -1 -13   8       20.46        0.00     20.51 o
   0 -13   8       69.78       65.11     16.65 o
   1 -13   8     2295.20     2381.78     73.77 o
   2 -13   8     8056.24     7995.98    188.40 o
   3 -13   8     1261.98     1199.75     55.56 o
   4 -13   8     2276.56     2280.62    114.44 o
   5 -13   8        6.73        0.00     19.22 o
   6 -13   8       61.95       72.43     26.59 o
  -9 -12   8        1.56        0.00     34.57 o
  -8 -12   8      782.42      794.06     98.98 o
  -7 -12   8     5078.15     4994.50    230.96 o
  -6 -12   8      932.18      931.26     96.07 o
  -5 -12   8    14684.31    14810.77    328.81 o
  -4 -12   8      524.18      514.00     49.32 o
  -3 -12   8      456.85      414.02     44.42 o
  -2 -12   8       63.02       63.96     23.45 o
  -1 -12   8     1124.32     1076.85     39.91 o
   0 -12   8     8360.28     8252.58    155.64 o
   1 -12   8     2289.76     2258.59     59.78 o
   2 -12   8     7535.84     7651.58    200.09 o
   3 -12   8     4257.47     4266.90    106.79 o
   4 -12   8      136.69      125.61     23.93 o
   5 -12   8      170.68      122.03     25.21 o
   6 -12   8       84.73       92.77     25.54 o
   7 -12   8      697.32      675.66     51.45 o
  -9 -11   8     2346.84     2356.96    158.67 o
  -8 -11   8      476.31      478.18     79.70 o
  -7 -11   8     2137.48     2147.34    139.14 o
  -6 -11   8     5941.25     5852.61    243.82 o
  -5 -11   8        5.84       24.18     20.11 o
  -4 -11   8     1273.53     1210.35     89.16 o
  -3 -11   8     2116.63     2027.08     83.03 o
  -2 -11   8     1355.69     1288.02     43.29 o
  -1 -11   8    17036.87    17037.15    221.01 o
   0 -11   8     1736.23     1796.78     50.64 o
   1 -11   8     8873.43     8769.00    143.18 o
   2 -11   8      693.54      719.12     54.41 o
   3 -11   8     2133.36     2178.78     96.65 o
   4 -11   8      204.41      185.52     26.55 o
   5 -11   8        4.78        0.00     15.97 o
   6 -11   8     1615.61     1605.00     65.73 o
   7 -11   8      739.73      737.20     51.01 o
 -10 -10   8      455.37      508.05     46.19 o
  -9 -10   8       26.33       18.08     25.56 o
  -8 -10   8     5082.23     4934.91    148.53 o
  -7 -10   8     2115.34     2212.73    137.80 o
  -6 -10   8     2855.65     2704.62    151.15 o
  -5 -10   8       67.23       31.78     33.24 o
  -4 -10   8      232.44      273.30     27.16 o
  -3 -10   8     1716.68     1653.54     48.00 o
  -2 -10   8     1885.88     1887.99     57.31 o
  -1 -10   8     8160.07     8269.54    121.37 o
   0 -10   8    14274.09    14161.26    187.84 o
   1 -10   8     1527.98     1499.42     40.02 o
   2 -10   8      292.96      302.21     22.47 o
   3 -10   8      592.53      607.04     37.53 o
   4 -10   8     3570.19     3477.23     91.01 o
   5 -10   8     2941.50     3030.05    113.29 o
   6 -10   8      506.53      483.69     67.21 o
   7 -10   8     2896.86     2801.26    106.57 o
   8 -10   8      300.00      332.12     48.89 o
 -10  -9   8      370.26      429.94     73.83 o
  -9  -9   8     4170.77     4301.66    115.57 o
  -8  -9   8      277.91      246.58     31.38 o
  -7  -9   8     1756.68     1686.04     74.71 o
  -6  -9   8      459.61      383.08     63.81 o
  -5  -9   8       51.82       31.88     14.76 o
  -4  -9   8     4322.96     4560.64    104.32 o
  -3  -9   8      456.02      473.68     32.13 o
  -2  -9   8    15444.58    15159.22    222.83 o
  -1  -9   8      439.56      409.39     21.31 o
   0  -9   8      312.54      316.27     19.65 o
   1  -9   8        4.17        4.85     10.55 o
   2  -9   8        2.82        0.00      8.36 o
   3  -9   8     1510.34     1587.99     55.63 o
   4  -9   8     4743.40     4879.82    130.48 o
   5  -9   8     8297.48     8131.35    256.73 o
   6  -9   8     6960.68     7128.99    150.17 o
   7  -9   8      260.56      213.61     41.00 o
   8  -9   8      247.34      197.44     66.66 o
   9  -9   8       17.19       30.93     38.58 o
 -10  -8   8     2360.50     2527.47     88.14 o
  -9  -8   8      962.25      995.62     55.62 o
  -8  -8   8     1352.71     1354.20     85.79 o
  -7  -8   8       18.09        0.00     15.47 o
  -6  -8   8     1469.91     1509.31     68.89 o
  -5  -8   8     6547.38     6559.10    123.28 o
  -4  -8   8     2226.78     2356.31     49.45 o
  -3  -8   8    13870.17    13886.46    205.71 o
  -2  -8   8     1167.64     1206.34     33.40 o
  -1  -8   8     5268.18     5204.44     75.94 o
   0  -8   8      199.84      201.67     15.32 o
   1  -8   8      263.32      261.13     16.13 o
   2  -8   8     3827.12     3797.14     62.08 o
   3  -8   8       35.81       31.43      9.84 o
   4  -8   8    11590.11    11605.65    181.44 o
   5  -8   8     8989.84     9067.26    171.89 o
   6  -8   8      741.20      744.64     43.44 o
   7  -8   8      982.18     1113.68    127.73 o
   8  -8   8        0.72        0.00     19.77 o
   9  -8   8     1939.52     1734.18    119.85 o
 -10  -7   8     1561.31     1522.65     68.72 o
  -9  -7   8      753.03      810.71     49.97 o
  -8  -7   8       60.16       55.41     16.88 o
  -7  -7   8      550.04      556.81     32.28 o
  -6  -7   8      759.44      850.10     43.66 o
  -5  -7   8     6975.91     7084.34    100.34 o
  -4  -7   8    10188.33    10120.21    128.79 o
  -3  -7   8      778.37      794.44     25.48 o
  -2  -7   8     2460.62     2528.74     43.87 o
  -1  -7   8       36.33       33.01      7.86 o
   0  -7   8      119.36      122.16     10.97 o
   1  -7   8     4995.19     4911.06     71.48 o
   2  -7   8     1075.35     1044.59     27.92 o
   3  -7   8    13120.07    13117.70    159.92 o
   4  -7   8      100.99      110.61     13.34 o
   5  -7   8     2490.67     2627.10     63.98 o
   6  -7   8       24.29       29.16     14.96 o
   7  -7   8        4.02        0.00     13.01 o
   8  -7   8     1768.86     1795.79     79.00 o
   9  -7   8        1.28        0.00     32.51 o
  10  -7   8     2804.68     2909.50    160.49 o
 -10  -6   8       42.33       21.37     22.26 o
  -9  -6   8       23.88        0.00     16.40 o
  -8  -6   8      609.06      621.28     36.12 o
  -7  -6   8     1031.58      928.58     39.06 o
  -6  -6   8     7592.94     7812.72    110.27 o
  -5  -6   8      228.09      235.88     16.76 o
  -4  -6   8     3875.61     3950.05     54.02 o
  -3  -6   8     1102.87     1142.31     25.37 o
  -2  -6   8      159.66      146.78     10.96 o
  -1  -6   8     2508.02     2639.59     42.95 o
   0  -6   8      826.20      830.14     22.59 o
   1  -6   8    26858.44    27641.89    303.16 o
   2  -6   8    14482.86    14510.17    170.44 o
   3  -6   8     3795.85     3904.75     98.72 o
   4  -6   8     2692.12     2840.20     48.79 o
   5  -6   8       12.84        7.82      8.57 o
   6  -6   8      823.28      794.41     34.41 o
   7  -6   8     1429.09     1481.56     66.13 o
   8  -6   8     1841.23     1815.09     63.32 o
   9  -6   8     5329.46     5301.74    165.69 o
  10  -6   8       17.58        7.87     24.00 o
  11  -6   8      787.46      718.55    117.79 o
 -10  -5   8      275.74      276.36     43.59 o
  -9  -5   8       65.67       70.78     30.52 o
  -8  -5   8     2056.78     2064.18     92.14 o
  -7  -5   8     4953.81     5138.54    166.36 o
  -6  -5   8      129.33      113.54     14.07 o
  -5  -5   8     4167.73     4255.05     76.49 o
  -4  -5   8        2.08       14.12      6.61 o
  -3  -5   8      483.51      547.63     16.19 o
  -2  -5   8     5388.04     5571.29     74.36 o
  -1  -5   8      777.10      846.21     23.59 o
   0  -5   8    20184.78    19900.54    205.52 o
   1  -5   8     3177.77     3271.15     47.04 o
   2  -5   8     9862.03     9887.07    112.19 o
   3  -5   8      602.24      555.09     16.45 o
   4  -5   8       10.38        0.92      5.48 o
   5  -5   8     5442.87     5296.14     70.58 o
   6  -5   8      103.32      102.77     15.67 o
   7  -5   8     4477.77     4306.15    121.33 o
   8  -5   8     6109.35     6219.36    131.40 o
   9  -5   8      570.52      578.06     39.64 o
  10  -5   8     1925.52     1839.16     85.81 o
  11  -5   8      113.74       68.08     32.69 o
 -10  -4   8      191.43      172.04     36.34 o
  -9  -4   8     3947.22     3929.81    114.02 o
  -8  -4   8     2392.36     2338.50    109.85 o
  -7  -4   8     1828.91     1878.79     63.34 o
  -6  -4   8      692.72      762.68     31.15 o
  -5  -4   8       34.35       33.48     10.71 o
  -4  -4   8     2403.64     2484.44     65.21 o
  -3  -4   8     1751.52     1848.82     30.16 o
  -2  -4   8     6395.96     6336.63     70.65 o
  -1  -4   8    14509.62    14669.14    168.74 o
   0  -4   8     1565.33     1586.64     27.72 o
   1  -4   8     4869.72     4359.33     61.07 o
   2  -4   8      210.93      183.43     10.32 o
   3  -4   8       22.17       58.21      7.72 o
   4  -4   8     6520.23     6516.97     75.03 o
   5  -4   8     1229.80     1230.16     25.99 o
   6  -4   8    15996.73    16509.20    177.65 o
   7  -4   8     3270.19     3260.41    141.83 o
   8  -4   8     3964.20     4096.10     96.87 o
   9  -4   8     1438.58     1381.76     65.95 o
  10  -4   8        0.28        0.00     21.23 o
  11  -4   8      948.66      802.61     64.89 o
 -10  -3   8     1769.24     1929.48    118.27 o
  -9  -3   8       46.36       17.93     24.34 o
  -8  -3   8     3053.05     2970.88     85.71 o
  -7  -3   8      758.03      905.37     45.42 o
  -6  -3   8      257.37      237.29     20.00 o
  -5  -3   8      951.71      890.32     30.86 o
  -4  -3   8        9.52        7.35      7.57 o
  -3  -3   8     9366.60     9003.14     96.71 o
  -2  -3   8     4916.73     4596.23     54.79 o
  -1  -3   8     9065.44     9132.43    102.38 o
   0  -3   8    16539.82    16737.08    207.72 o
   1  -3   8      233.01      232.68     12.12 o
   2  -3   8     1552.74     1653.36     28.13 o
   3  -3   8     7107.90     7447.44     87.37 o
   4  -3   8    16498.14    16975.63    166.54 o
   5  -3   8    20680.69    21495.48    198.30 o
   6  -3   8      559.84      620.60     19.03 o
   7  -3   8     5187.89     5123.72    142.89 o
   8  -3   8      622.34      622.09     30.81 o
   9  -3   8      126.09      110.90     36.96 o
  10  -3   8      540.91      489.82     64.72 o
  11  -3   8      129.84       82.82     30.98 o
  12  -3   8     6894.64     7033.06    199.47 o
 -10  -2   8      294.24      281.94     43.78 o
  -9  -2   8     2395.29     2420.77    107.66 o
  -8  -2   8      361.66      376.41     79.70 o
  -7  -2   8        2.52        3.29     14.18 o
  -6  -2   8       49.39       63.81     14.21 o
  -5  -2   8       76.25       60.34     11.53 o
  -4  -2   8     9830.83     9758.92    125.74 o
  -3  -2   8       26.49       36.01      6.35 o
  -2  -2   8    47785.31    49172.37    453.64 o
  -1  -2   8     4179.75     4088.98     56.35 o
   0  -2   8     2512.47     2451.73     33.84 o
   1  -2   8     8091.29     8324.24    109.58 o
   2  -2   8     6034.22     6398.14     74.41 o
   3  -2   8    10795.08    10453.07    107.63 o
   4  -2   8     9962.06    10036.23     99.60 o
   5  -2   8    12312.88    12367.42    114.04 o
   6  -2   8     4326.79     4264.05     52.35 o
   7  -2   8      105.76      114.45     11.00 o
   8  -2   8       32.56       21.74     11.36 o
   9  -2   8        5.01        0.00     10.86 o
  10  -2   8     1237.40     1197.26     65.90 o
  11  -2   8     3373.32     3551.62    147.39 o
  12  -2   8      103.23       39.94     48.40 o
 -10  -1   8     1440.54     1532.80     82.26 o
  -9  -1   8      601.34      445.10     49.83 o
  -8  -1   8      326.39      229.00     36.75 o
  -7  -1   8       64.79       34.51     15.95 o
  -6  -1   8     1239.44     1191.15     41.62 o
  -5  -1   8     1721.73     1696.33     56.15 o
  -4  -1   8     4145.72     4202.40     66.61 o
  -3  -1   8    13890.63    14272.97    144.19 o
  -2  -1   8       80.46       58.81      6.43 o
  -1  -1   8    15702.76    16433.15    186.64 o
   0  -1   8      243.12      234.28     11.44 o
   1  -1   8     6971.18     7105.63    107.32 o
   2  -1   8    31409.09    31435.41    293.02 o
   3  -1   8       27.77       11.20      4.96 o
   4  -1   8    24976.80    24661.91    221.45 o
   5  -1   8     8094.88     8108.87    131.68 o
   6  -1   8      171.13      203.51     10.71 o
   7  -1   8      707.02      764.59     47.90 o
   8  -1   8      468.00      454.97     20.63 o
   9  -1   8     7710.29     7684.17    148.40 o
  10  -1   8     1627.34     1708.60    147.87 o
  11  -1   8     1342.76     1423.24    121.31 o
  12  -1   8     1542.23     1678.01    122.21 o
 -10   0   8      230.38      172.53     38.04 o
  -9   0   8       12.71        8.04     25.84 o
  -8   0   8      213.93      207.10     36.04 o
  -7   0   8     3625.12     3539.06    114.87 o
  -6   0   8     3840.24     3789.54     91.80 o
  -5   0   8     6786.97     6663.29    136.19 o
  -4   0   8     7133.42     7123.95    113.98 o
  -3   0   8      502.75      466.68     14.60 o
  -2   0   8      299.44      335.72     11.84 o
  -1   0   8      480.73      547.26     14.34 o
   0   0   8    19570.74    19990.73    224.34 o
   1   0   8    31304.28    31262.39    400.21 o
   2   0   8    13810.66    13676.61    153.03 o
   3   0   8    39570.82    39358.55    341.62 o
   4   0   8       31.95       45.58     10.29 o
   5   0   8      948.30      936.12     17.95 o
   6   0   8     3074.96     3155.87     41.92 o
   7   0   8     1907.85     1888.35     31.78 o
   8   0   8     9980.58    10211.28    119.47 o
   9   0   8       24.45        7.32     13.20 o
  10   0   8     7514.20     7928.60    236.79 o
  11   0   8     2010.55     1991.19     86.61 o
  12   0   8      406.82      407.09     65.20 o
  13   0   8      116.12       42.17     36.15 o
 -10   1   8        1.56       18.76     24.97 o
  -9   1   8       37.52        0.00     21.35 o
  -8   1   8     2048.28     2059.80    110.63 o
  -7   1   8     1397.78     1349.99     79.58 o
  -6   1   8    11915.49    11405.08    252.86 o
  -5   1   8     1226.56     1304.73     41.73 o
  -4   1   8     6811.39     6958.00    120.97 o
  -3   1   8       67.51       64.07      7.69 o
  -2   1   8     1062.32     1119.17     23.21 o
  -1   1   8    15731.42    15836.85    180.94 o
   0   1   8    16712.45    17798.86    199.68 o
   1   1   8    56623.17    57045.94    711.99 o
   2   1   8    31126.27    31408.45    402.72 o
   3   1   8     3551.42     3703.75     44.15 o
   4   1   8      179.05      174.35      8.26 o
   5   1   8       34.40       28.72      4.41 o
   6   1   8     6047.56     5944.50     60.07 o
   7   1   8    17983.21    18151.61    171.90 o
   8   1   8      596.65      624.36     21.43 o
   9   1   8    18351.77    18544.91    286.45 o
  10   1   8       97.03       69.11     23.38 o
  11   1   8      696.88      593.64     91.89 o
  12   1   8       16.48        0.00     28.87 o
  13   1   8       35.34        0.00     25.31 o
  -9   2   8      467.92      498.03     54.72 o
  -8   2   8     2107.31     2130.25     92.45 o
  -7   2   8     6838.53     6424.46    482.01 o
  -6   2   8      196.98      237.63     34.23 o
  -5   2   8     4768.08     4767.44     92.17 o
  -4   2   8       12.19        0.09      9.40 o
  -3   2   8      859.98      879.85     26.16 o
  -2   2   8     7649.71     7624.68     90.58 o
  -1   2   8      403.04      423.46     15.11 o
   0   2   8    42675.54    42609.91    452.25 o
   1   2   8    11306.62    11157.57    129.64 o
   2   2   8    24121.50    24871.15    270.55 o
   3   2   8     2722.11     2985.16     64.32 o
   4   2   8      417.23      419.51     12.32 o
   5   2   8     9090.99     9189.16     85.98 o
   6   2   8     1671.67     1609.27     25.15 o
   7   2   8     7311.31     7234.97     68.38 o
   8   2   8     5073.16     5252.56     67.65 o
   9   2   8     1306.05     1310.43     40.12 o
  10   2   8     2917.31     2900.60     76.94 o
  11   2   8        2.61       11.39     37.06 o
  12   2   8      135.96      161.52     34.18 o
  13   2   8     1188.93     1118.84     73.29 o
  -9   3   8     3288.80     3117.23    121.18 o
  -8   3   8     1635.23     1766.76     85.45 o
  -7   3   8      976.87      900.11     60.92 o
  -6   3   8      827.30      844.25     55.72 o
  -5   3   8     1057.80     1017.05     45.96 o
  -4   3   8       44.59       49.94     12.32 o
  -3   3   8      361.18      348.35     16.78 o
  -2   3   8     9139.77     9079.88    115.45 o
  -1   3   8    14877.27    14945.32    172.23 o
   0   3   8      375.20      364.26     12.91 o
   1   3   8    18343.87    18814.44    192.64 o
   2   3   8     1677.49     1741.06     40.42 o
   3   3   8     2792.31     2847.77     42.85 o
   4   3   8    17163.54    17351.39    158.07 o
   5   3   8     2740.69     2725.99     35.49 o
   6   3   8    34004.95    34072.53    301.06 o
   7   3   8     1922.77     1926.02     29.41 o
   8   3   8     3312.45     3288.38     42.99 o
   9   3   8      382.29      391.36     19.75 o
  10   3   8      284.07      236.67     22.01 o
  11   3   8     4885.76     4880.33    112.26 o
  12   3   8      422.47      412.29     52.20 o
  13   3   8     3070.34     3231.85    135.07 o
  -9   4   8       16.26       13.43     25.90 o
  -8   4   8     1227.01     1323.26     78.50 o
  -7   4   8      246.31      197.22     34.75 o
  -6   4   8       18.71        0.13     18.08 o
  -5   4   8      789.06      851.83     54.31 o
  -4   4   8     1242.40     1175.70     50.04 o
  -3   4   8    11479.38    11344.58    151.84 o
  -2   4   8    10600.32    10289.38    127.89 o
  -1   4   8     3652.35     3572.97     60.83 o
   0   4   8      430.52      572.38     16.59 o
   1   4   8      504.97      534.94     15.48 o
   2   4   8    15357.75    15809.87    164.60 o
   3   4   8      770.10      679.76     16.69 o
   4   4   8    12146.80    12279.83    122.28 o
   5   4   8    26965.20    27049.82    240.83 o
   6   4   8      189.77      191.36     10.19 o
   7   4   8     5111.89     5179.98     57.38 o
   8   4   8      185.86      175.00     11.42 o
   9   4   8       94.86       84.18     14.20 o
  10   4   8     4581.67     4838.19     90.63 o
  11   4   8      180.07      217.20     36.12 o
  12   4   8     6686.78     7017.03    189.76 o
  13   4   8      305.10      238.77     42.34 o
  -8   5   8        0.56        0.00     19.20 o
  -7   5   8       14.69        1.05     20.07 o
  -6   5   8     1215.87     1233.11     77.45 o
  -5   5   8     1082.54     1160.92     64.53 o
  -4   5   8     6553.38     6766.65    142.06 o
  -3   5   8      297.64      303.70     18.77 o
  -2   5   8     9848.94     9662.95    123.05 o
  -1   5   8     2539.68     2783.46     43.78 o
   0   5   8       57.14       58.32      7.38 o
   1   5   8      516.51      380.56     24.15 o
   2   5   8      130.99      133.11      9.07 o
   3   5   8    19392.58    19132.05    197.55 o
   4   5   8    14624.12    14957.81    158.30 o
   5   5   8      692.26      612.67     15.88 o
   6   5   8     3216.23     3336.33     43.28 o
   7   5   8       75.10       69.72      7.73 o
   8   5   8     2383.87     2445.10     39.65 o
   9   5   8     1991.04     1963.97     48.60 o
  10   5   8     4269.68     4311.09     96.82 o
  11   5   8     8861.86     9101.31    181.23 o
  12   5   8      472.69      345.27     43.30 o
  13   5   8      805.12      739.30     69.51 o
  -8   6   8        2.45       12.55     24.61 o
  -7   6   8        0.48        0.00     19.97 o
  -6   6   8     2258.87     2326.08     94.44 o
  -5   6   8     3871.19     3851.58    124.28 o
  -4   6   8     1740.28     1631.49     70.58 o
  -3   6   8     8056.16     8130.90    135.79 o
  -2   6   8      988.98      972.67     32.50 o
  -1   6   8      166.74      194.16     13.44 o
   0   6   8     1355.36     1244.09     29.35 o
   1   6   8     4910.37     4882.33     63.97 o
   2   6   8    36219.42    36777.70    366.13 o
   3   6   8      753.61      808.90     19.92 o
   4   6   8     8424.98     8290.98     95.83 o
   5   6   8      821.69      830.22     20.08 o
   6   6   8      156.41      173.59     11.02 o
   7   6   8     3748.11     3736.24     53.65 o
   8   6   8      107.09      115.24     18.89 o
   9   6   8     7251.38     7156.21    112.50 o
  10   6   8     1995.29     2063.56     58.47 o
  11   6   8     3861.52     3763.80     88.38 o
  12   6   8     1721.63     1820.66     88.63 o
  13   6   8       28.39       15.09     23.44 o
  -8   7   8        5.84       18.34     26.87 o
  -7   7   8     2026.05     2310.99    101.00 o
  -6   7   8      529.80      495.01     79.58 o
  -5   7   8     3102.73     2885.40    104.06 o
  -4   7   8     2037.79     1933.95     79.04 o
  -3   7   8      458.85      395.43     48.89 o
  -2   7   8      167.49      155.52     17.72 o
  -1   7   8      875.83      940.95     26.14 o
   0   7   8     9348.65     9594.26    112.31 o
   1   7   8    15241.76    15633.06    168.50 o
   2   7   8     1896.74     1863.72     33.55 o
   3   7   8     8744.24     8653.96    100.65 o
   4   7   8      420.76      462.14     15.92 o
   5   7   8      165.38      173.47     13.21 o
   6   7   8     5457.74     5424.01     80.62 o
   7   7   8      624.87      538.20     23.05 o
   8   7   8    15120.76    15146.37    191.31 o
   9   7   8      268.25      317.47     26.07 o
  10   7   8     1919.36     1814.85     57.25 o
  11   7   8      498.61      461.96     33.40 o
  12   7   8      285.65      211.35     26.09 o
  13   7   8      839.09      870.17     55.77 o
  -7   8   8      232.84      218.68     41.52 o
  -6   8   8     5243.83     4889.40    152.56 o
  -5   8   8      197.54      224.69     35.87 o
  -4   8   8      532.29      518.86     46.58 o
  -3   8   8      397.76      404.55     39.86 o
  -2   8   8       99.55       93.64     16.30 o
  -1   8   8     4382.01     4496.47     68.87 o
   0   8   8     2856.63     3027.69     51.76 o
   1   8   8     3858.24     3867.49     56.50 o
   2   8   8     2442.92     2445.58     41.08 o
   3   8   8      103.12      104.84     10.12 o
   4   8   8      678.57      729.09     22.80 o
   5   8   8       26.60       17.56      6.72 o
   6   8   8     4138.05     4034.16     72.61 o
   7   8   8     7140.81     7052.08    110.72 o
   8   8   8     2802.43     2803.20     56.40 o
   9   8   8     5889.33     5933.74    112.61 o
  10   8   8       34.83       18.28     13.38 o
  11   8   8      160.77      158.77     26.10 o
  12   8   8       15.45       17.10     16.53 o
  13   8   8      768.96      863.15     48.92 o
  -7   9   8     1834.11     1726.30     90.79 o
  -6   9   8       25.05        6.54     25.78 o
  -5   9   8      378.75      326.88     82.31 o
  -4   9   8      302.73      235.98     37.36 o
  -3   9   8     1403.31     1433.69     80.73 o
  -2   9   8     7066.76     7306.03    193.04 o
  -1   9   8      709.90      735.45     33.85 o
   0   9   8     4978.75     4796.51     72.58 o
   1   9   8       54.30       27.98      7.74 o
   2   9   8       61.40       61.98      9.50 o
   3   9   8     3220.34     3221.33     65.27 o
   4   9   8      951.69      936.00     30.85 o
   5   9   8     9526.43     9200.34    134.55 o
   6   9   8     2070.41     1923.50     46.98 o
   7   9   8     6079.48     5777.61     97.29 o
   8   9   8     3283.69     3270.14     94.86 o
   9   9   8      547.24      539.85     32.47 o
  10   9   8       67.68       75.96     16.57 o
  11   9   8      245.11      223.54     30.15 o
  12   9   8     1491.09     1589.10     66.89 o
  13   9   8     4781.07     4867.98    129.34 o
  -6  10   8       37.98       38.66     27.85 o
  -5  10   8      191.07      230.43     40.52 o
  -4  10   8     1328.93     1507.27     74.86 o
  -3  10   8      362.83      413.63     54.65 o
  -2  10   8     3244.52     3589.59     92.10 o
  -1  10   8     4475.41     4412.31    102.20 o
   0  10   8       36.12       31.94     11.84 o
   1  10   8      771.86      798.87     26.07 o
   2  10   8      171.02      201.48     16.54 o
   3  10   8     5040.87     5209.55     86.57 o
   4  10   8    15166.27    14616.88    276.42 o
   5  10   8      448.06      431.34     24.25 o
   6  10   8    15214.26    14566.24    199.49 o
   7  10   8      559.89      558.69     31.90 o
   8  10   8     1015.23      888.16     38.76 o
   9  10   8      316.59      263.21     25.15 o
  10  10   8        0.93        6.34     13.92 o
  11  10   8    12203.11    12148.53    273.52 o
  12  10   8     2033.33     2049.65     78.63 o
  13  10   8     3975.22     3995.60    116.55 o
  -5  11   8     1159.65     1251.06     77.72 o
  -4  11   8      320.32      281.56     41.44 o
  -3  11   8     4296.60     4338.39    149.51 o
  -2  11   8     3368.92     3364.47     90.45 o
  -1  11   8      688.31      660.58     39.28 o
   0  11   8      180.96      175.83     22.09 o
   1  11   8       14.35        7.93      8.80 o
   2  11   8     1351.22     1259.26     40.77 o
   3  11   8     1559.77     1547.51     38.29 o
   4  11   8     6150.80     6033.65    101.04 o
   5  11   8     9639.33     9314.34    154.96 o
   6  11   8       73.12       58.83     14.83 o
   7  11   8      671.21      636.43     34.42 o
   8  11   8      442.20      458.72     31.19 o
   9  11   8     2233.21     2065.37     61.42 o
  10  11   8     9536.60     9675.42    169.53 o
  11  11   8      531.04      451.68     41.67 o
  12  11   8     3923.38     3957.71    113.14 o
  13  11   8        7.99       16.34     22.13 o
  -5  12   8     1145.61     1148.53     77.29 o
  -4  12   8     4032.10     3908.07    209.92 o
  -3  12   8      134.85       95.37     31.42 o
  -2  12   8     2980.00     3219.34     90.61 o
  -1  12   8      373.85      368.06     32.80 o
   0  12   8      170.45      191.81     24.66 o
   1  12   8       40.22       34.23     19.55 o
   2  12   8       69.19       45.36     18.49 o
   3  12   8     8078.56     8138.95    123.98 o
   4  12   8     8607.81     8473.12    145.66 o
   5  12   8       68.14       55.59     15.34 o
   6  12   8      939.44      964.37     40.88 o
   7  12   8      288.31      348.12     28.43 o
   8  12   8     5526.45     5176.73    107.73 o
   9  12   8     5040.77     4770.34    162.38 o
  10  12   8     3015.07     3038.66     92.57 o
  11  12   8     6109.75     5888.31    143.88 o
  12  12   8      402.84      454.96     44.08 o
  13  12   8       13.81       38.24     23.28 o
  -4  13   8      213.15      220.96     40.03 o
  -3  13   8       86.92      137.53     32.87 o
  -2  13   8      233.98      234.11     30.37 o
  -1  13   8     1511.32     1545.71     61.72 o
   0  13   8     2417.55     2358.86     96.04 o
   1  13   8       53.97       94.25     27.63 o
   2  13   8     9592.99     9269.13    181.87 o
   3  13   8     2072.90     2084.13     52.24 o
   4  13   8     1648.54     1651.90     53.07 o
   5  13   8      149.20      171.26     21.34 o
   6  13   8       36.12       38.00     14.92 o
   7  13   8    11820.78    11174.31    186.77 o
   8  13   8       68.62       37.33     17.43 o
   9  13   8     7409.08     7227.70    139.81 o
  10  13   8     1998.14     1967.44     87.53 o
  11  13   8      382.29      393.45     35.19 o
  12  13   8      719.44      669.14     52.17 o
  -3  14   8      118.97       91.52     30.62 o
  -2  14   8      570.64      672.78     97.17 o
  -1  14   8      242.13      151.18     34.88 o
   0  14   8     9756.52     9857.33    246.70 o
   1  14   8     4755.13     4830.60    150.18 o
   2  14   8     1474.98     1402.88    146.35 o
   3  14   8     2185.28     2175.59     54.60 o
   4  14   8     1340.30     1298.57     49.18 o
   5  14   8      635.76      564.48     35.43 o
   6  14   8     4139.93     4022.54     92.73 o
   7  14   8      539.91      478.84     35.34 o
   8  14   8    14832.67    14620.80    235.29 o
   9  14   8       21.18        0.80     15.73 o
  10  14   8      508.17      609.59     41.20 o
  11  14   8       91.90       81.22     21.48 o
  12  14   8      252.31      216.86     34.07 o
  -2  15   8      324.83      372.86     50.59 o
  -1  15   8     3417.50     3312.32    125.92 o
   0  15   8      793.00      748.41     66.66 o
   1  15   8     2572.35     2591.24    220.84 o
   2  15   8     1807.42     1728.49     84.96 o
   3  15   8        8.84        2.75     13.93 o
   4  15   8     3192.69     3184.47     95.28 o
   5  15   8      188.34      177.85     24.58 o
   6  15   8     7089.05     6912.53    135.26 o
   7  15   8     5421.74     5163.84    112.93 o
   8  15   8      762.86      777.33     44.62 o
   9  15   8      767.91      826.82     46.11 o
  10  15   8       12.61       14.36     17.63 o
  11  15   8      728.21      629.78     52.28 o
  -1  16   8      153.92      218.04     43.02 o
   0  16   8     3367.53     3607.44    134.40 o
   1  16   8      308.89      322.57     46.40 o
   2  16   8        0.85        0.00     20.90 o
   3  16   8      535.35      679.01     60.11 o
   4  16   8      196.39      196.40     30.48 o
   5  16   8     9870.22     9641.14    172.78 o
   6  16   8     1326.92     1245.78     53.17 o
   7  16   8     3409.31     3243.27    105.82 o
   8  16   8     1390.80     1299.50     56.01 o
   9  16   8       81.30       42.25     18.72 o
  10  16   8     1958.49     1946.71     68.64 o
  11  16   8      532.75      555.19     44.15 o
   0  17   8       83.76       49.40     44.94 o
   1  17   8      280.48      234.35     44.14 o
   2  17   8      701.89      698.24     65.37 o
   3  17   8     1109.54     1094.20     75.87 o
   4  17   8     6204.69     5841.35    179.09 o
   5  17   8       16.95       28.98     18.89 o
   6  17   8     1144.72     1134.04     92.31 o
   7  17   8      238.60      211.67     28.14 o
   8  17   8       38.25       33.68     18.50 o
   9  17   8     1545.76     1455.37     61.55 o
  10  17   8       86.41       67.81     24.50 o
   2  18   8     3731.11     3581.09    139.92 o
   3  18   8     1602.49     1556.76    182.44 o
   4  18   8     2806.93     2731.43    118.01 o
   5  18   8     3177.13     3051.78     86.49 o
   6  18   8       31.29       14.86     18.40 o
   7  18   8      354.59      324.41     34.30 o
   8  18   8      110.47      117.74     26.61 o
  -5 -16   9      187.58      138.29     54.53 o
  -4 -16   9       16.25       29.43     30.56 o
  -3 -16   9     4703.43     5080.24    179.17 o
  -2 -16   9      773.83      857.58     90.01 o
  -1 -16   9     4024.63     4057.05    211.07 o
   0 -16   9     2135.01     2140.79    149.81 o
   1 -16   9      110.74      182.56     64.05 o
  -6 -15   9      147.32      152.84     58.23 o
  -5 -15   9     1078.35     1180.10    122.34 o
  -4 -15   9     3486.88     3506.73    131.27 o
  -3 -15   9      108.86      112.99     50.89 o
  -2 -15   9     6820.79     7058.36    230.24 o
  -1 -15   9      916.17      959.09     69.15 o
   0 -15   9      133.02      114.39     46.82 o
   1 -15   9      550.71      514.46     84.79 o
   2 -15   9        1.00        0.00     30.51 o
   3 -15   9     2730.79     2834.57    106.12 o
  -7 -14   9        4.98       20.50     39.91 o
  -6 -14   9     1070.63     1033.76    112.21 o
  -5 -14   9     1579.42     1767.56     90.28 o
  -4 -14   9     1482.00     1645.22    101.17 o
  -3 -14   9     5011.53     5210.75    161.51 o
  -2 -14   9      110.68      121.80     31.48 o
  -1 -14   9      125.81      111.95     31.49 o
   0 -14   9      631.71      588.09     81.76 o
   1 -14   9      963.94      927.90     50.15 o
   2 -14   9     5172.28     5364.16    128.09 o
   3 -14   9       30.06       39.98     21.48 o
   4 -14   9     5808.92     5830.33    140.61 o
  -8 -13   9       27.18       28.02     46.10 o
  -7 -13   9     2144.69     2417.85    159.88 o
  -6 -13   9       80.59       82.61     47.07 o
  -5 -13   9     6274.56     6577.76    186.33 o
  -4 -13   9     2160.38     2203.78    125.67 o
  -3 -13   9      510.46      556.68     53.25 o
  -2 -13   9       55.43       69.31     26.18 o
  -1 -13   9        6.88        0.00     20.35 o
   0 -13   9     1923.97     2044.29     58.94 o
   1 -13   9     2614.57     2651.01     79.33 o
   2 -13   9     2250.41     2356.77     76.75 o
   3 -13   9     4983.55     4764.79    120.27 o
   4 -13   9        3.37        3.48     18.78 o
   5 -13   9      149.39       98.69     26.96 o
  -8 -12   9     1041.91     1115.16    115.48 o
  -7 -12   9      405.91      378.47     72.42 o
  -6 -12   9     6252.79     6817.47    279.00 o
  -5 -12   9      374.53      499.05     76.30 o
  -4 -12   9      257.33      250.32     62.41 o
  -3 -12   9      280.48      310.65     76.66 o
  -2 -12   9      513.28      512.61     48.55 o
  -1 -12   9      947.36     1028.49     40.35 o
   0 -12   9      259.45      249.31     26.93 o
   1 -12   9     3820.86     3900.11     84.41 o
   2 -12   9     3243.88     3262.32     89.58 o
   3 -12   9      902.77      871.22     48.01 o
   4 -12   9      343.23      315.28     34.67 o
   5 -12   9      128.29      168.88     32.50 o
   6 -12   9      117.64      123.61     27.01 o
  -9 -11   9        2.50       10.80     45.25 o
  -8 -11   9     2353.43     2605.63    163.03 o
  -7 -11   9     3311.77     3447.37    183.90 o
  -6 -11   9      231.09      400.79     70.96 o
  -5 -11   9     2706.98     2636.32    149.93 o
  -4 -11   9      560.42      560.20    104.69 o
  -3 -11   9     2962.49     2931.77    104.44 o
  -2 -11   9     2316.16     2565.33     74.50 o
  -1 -11   9     1940.55     1965.49     61.16 o
   0 -11   9     3417.89     3531.99     81.91 o
   1 -11   9     1612.70     1605.10     49.29 o
   2 -11   9     1962.18     1905.01     64.44 o
   3 -11   9      241.11      197.71     26.14 o
   4 -11   9      195.90      238.43     52.42 o
   5 -11   9     2024.68     1964.91     70.48 o
   6 -11   9      100.11       66.33     48.43 o
   7 -11   9     3638.13     3712.83    107.47 o
  -9 -10   9     2446.99     2708.86    170.43 o
  -8 -10   9       51.68      137.07     52.40 o
  -7 -10   9      643.74      524.40     79.82 o
  -6 -10   9       18.01       26.57     35.66 o
  -5 -10   9      910.11      803.04     86.61 o
  -4 -10   9      516.73      567.84     37.29 o
  -3 -10   9     1068.63     1255.17     50.09 o
  -2 -10   9     1608.92     1613.77     48.26 o
  -1 -10   9     5157.68     5256.44     88.10 o
   0 -10   9        7.69        1.76      9.50 o
   1 -10   9      128.60      108.64     15.06 o
   2 -10   9        8.94        7.47      9.85 o
   3 -10   9       25.58        0.00     13.79 o
   4 -10   9     4944.07     4742.32    112.89 o
   5 -10   9       22.48       12.16     16.91 o
   6 -10   9     5549.10     5625.07    131.37 o
   7 -10   9       36.35       40.53     21.72 o
   8 -10   9     1233.50     1263.76     63.44 o
  -9  -9   9       92.15       36.76     42.34 o
  -8  -9   9     2404.89     1988.19    134.65 o
  -7  -9   9       73.78       79.58     43.91 o
  -6  -9   9      392.78      399.34     69.27 o
  -5  -9   9      312.46      318.53     77.15 o
  -4  -9   9     1056.62     1067.99     63.73 o
  -3  -9   9     6896.75     6907.39    120.89 o
  -2  -9   9     6981.98     7022.73    121.43 o
  -1  -9   9     4628.47     4605.32     78.63 o
   0  -9   9      986.96      926.75     30.87 o
   1  -9   9       26.79       14.77      9.30 o
   2  -9   9      248.04      262.23     19.60 o
   3  -9   9     1112.18     1106.85     34.89 o
   4  -9   9     2580.73     2438.87     73.58 o
   5  -9   9     3201.10     3270.40     89.98 o
   6  -9   9        3.29        0.00     15.06 o
   7  -9   9     1019.61      935.48     57.72 o
   8  -9   9        1.54        0.00     21.52 o
   9  -9   9      209.32      189.84     57.62 o
 -10  -8   9      710.91      826.60     72.59 o
  -9  -8   9     1466.89     1564.01     88.49 o
  -8  -8   9       29.58        1.22     24.93 o
  -7  -8   9      131.63      177.71     28.79 o
  -6  -8   9      470.31      573.21    102.32 o
  -5  -8   9     4916.16     5037.24    118.21 o
  -4  -8   9     8424.15     8727.53    144.89 o
  -3  -8   9     1139.16     1128.01     42.69 o
  -2  -8   9     5328.78     5171.85     94.87 o
  -1  -8   9     1205.98     1258.80     34.57 o
   0  -8   9       42.88       35.69      8.82 o
   1  -8   9      867.00      875.17     26.42 o
   2  -8   9       42.10       32.51      9.01 o
   3  -8   9     6604.11     6571.87    102.01 o
   4  -8   9     2293.86     2489.52     63.10 o
   5  -8   9     8151.90     7952.20    157.66 o
   6  -8   9     3015.92     2970.45    123.07 o
   7  -8   9       58.57       26.85     18.84 o
   8  -8   9      729.02      617.34     44.75 o
   9  -8   9      113.39      134.20     34.10 o
 -10  -7   9      240.24      259.33     35.62 o
  -9  -7   9       51.54       43.01     22.50 o
  -8  -7   9      445.43      518.21     47.15 o
  -7  -7   9       12.57       25.03     14.85 o
  -6  -7   9     7436.70     7585.56    176.42 o
  -5  -7   9     2961.91     3041.60     70.41 o
  -4  -7   9     3361.96     3383.32     65.37 o
  -3  -7   9     3252.02     3219.67     68.37 o
  -2  -7   9      437.83      413.72     20.17 o
  -1  -7   9     2100.66     2248.21     46.78 o
   0  -7   9     2943.18     2896.43     49.90 o
   1  -7   9     7073.98     7122.22     96.05 o
   2  -7   9    11563.14    11490.94    142.42 o
   3  -7   9       22.22       30.75      8.83 o
   4  -7   9     4639.72     4746.19     80.42 o
   5  -7   9       12.81       14.27     11.45 o
   6  -7   9      134.80      155.38     23.32 o
   7  -7   9      973.46      978.02    109.12 o
   8  -7   9      160.62       59.09    102.32 o
   9  -7   9     3949.95     4093.49    131.43 o
  10  -7   9      385.84      416.44     71.93 o
 -10  -6   9        7.30        0.00     21.40 o
  -9  -6   9      168.38      190.68     28.42 o
  -8  -6   9      529.83      576.15     36.09 o
  -7  -6   9     2528.64     2735.40     68.66 o
  -6  -6   9        6.13       10.33     13.79 o
  -5  -6   9     6918.63     7001.27    104.79 o
  -4  -6   9      604.01      638.23     23.66 o
  -3  -6   9      495.15      504.85     20.20 o
  -2  -6   9     3495.25     3644.46     63.29 o
  -1  -6   9      164.46      159.50     13.00 o
   0  -6   9    10061.86     9951.90    123.32 o
   1  -6   9     8572.16     8176.47    105.30 o
   2  -6   9     3034.23     2955.81     65.10 o
   3  -6   9      797.31      741.09     23.74 o
   4  -6   9      519.73      528.69     21.69 o
   5  -6   9      528.51      514.77     28.76 o
   6  -6   9     2004.55     1842.63     63.99 o
   7  -6   9     3880.46     4008.05     99.80 o
   8  -6   9     6971.39     6741.71    175.71 o
   9  -6   9      260.62      218.62     52.59 o
  10  -6   9     1271.89     1271.52    106.38 o
 -10  -5   9       70.33       52.46     30.81 o
  -9  -5   9     1782.30     2055.52    110.39 o
  -8  -5   9     2713.07     2809.33    105.21 o
  -7  -5   9      696.40      752.03     44.62 o
  -6  -5   9     5433.01     5460.55    105.85 o
  -5  -5   9       89.15       94.61     12.88 o
  -4  -5   9      751.50      766.69     22.72 o
  -3  -5   9     3624.11     3657.23     53.77 o
  -2  -5   9     3372.18     3285.75     58.13 o
  -1  -5   9    10554.57    10005.26    123.19 o
   0  -5   9      148.28      154.33     10.25 o
   1  -5   9    17605.19    17576.46    185.64 o
   2  -5   9     4254.95     4353.30     59.61 o
   3  -5   9     1617.66     1615.73     42.47 o
   4  -5   9     2084.48     2189.19     39.54 o
   5  -5   9       12.54       15.14      7.85 o
   6  -5   9     8037.24     7891.92    140.81 o
   7  -5   9     2486.58     2549.93     74.08 o
   8  -5   9     2963.03     2810.60    186.87 o
   9  -5   9     3994.91     3994.89    124.04 o
  10  -5   9       63.26       17.83     36.27 o
  11  -5   9       55.71       46.46     41.37 o
 -10  -4   9     1813.51     1926.68     94.39 o
  -9  -4   9     1113.20      931.08    101.17 o
  -8  -4   9     4508.58     4239.57    108.52 o
  -7  -4   9     3439.13     3403.86     91.52 o
  -6  -4   9      202.10      185.55     19.45 o
  -5  -4   9      257.19      276.95     20.19 o
  -4  -4   9      321.89      363.06     21.46 o
  -3  -4   9    12023.32    12170.20    126.46 o
  -2  -4   9    11094.71    10982.54    123.26 o
  -1  -4   9      374.84      351.92     13.02 o
   0  -4   9     4920.28     4657.31     64.99 o
   1  -4   9      698.79      756.19     18.49 o
   2  -4   9      452.20      456.16     15.30 o
   3  -4   9     1477.55     1468.75     35.05 o
   4  -4   9     2082.30     2136.96     50.57 o
   5  -4   9    16176.62    16551.38    233.03 o
   6  -4   9      692.57      700.23     24.83 o
   7  -4   9    10329.94    10389.59    149.32 o
   8  -4   9     3677.67     3586.78     90.35 o
   9  -4   9      127.88      114.67     22.46 o
  10  -4   9      338.99      325.28     42.24 o
  11  -4   9        0.36        0.00     32.02 o
 -10  -3   9      249.81      240.61     43.36 o
  -9  -3   9     5623.55     5827.01    307.39 o
  -8  -3   9       59.80       60.78     29.53 o
  -7  -3   9      234.19      283.38     30.87 o
  -6  -3   9       11.28        5.44     11.12 o
  -5  -3   9      113.93      115.37     14.85 o
  -4  -3   9     5095.25     5136.91     77.33 o
  -3  -3   9     1114.56     1092.55     22.89 o
  -2  -3   9     9424.73     9368.62     99.53 o
  -1  -3   9     7844.95     7777.62     90.41 o
   0  -3   9      197.94      175.90      9.28 o
   1  -3   9      478.43      507.22     14.13 o
   2  -3   9       30.36       48.35      6.11 o
   3  -3   9     3493.77     3352.10     47.95 o
   4  -3   9     4298.13     4096.92     56.62 o
   5  -3   9     3842.72     3693.45     51.27 o
   6  -3   9     8489.49     8590.31     94.89 o
   7  -3   9      305.73      343.92     19.84 o
   8  -3   9     1015.73     1020.00     38.13 o
   9  -3   9        9.96       31.91     14.10 o
  10  -3   9      614.48      627.93     53.31 o
  11  -3   9     3943.67     4158.09    136.89 o
  12  -3   9      460.98      520.45     90.86 o
 -10  -2   9     1685.49     1872.13    101.84 o
  -9  -2   9      385.70      328.35     45.44 o
  -8  -2   9      256.60      294.54     40.07 o
  -7  -2   9      528.81      498.63     52.65 o
  -6  -2   9     2223.21     2323.76     73.96 o
  -5  -2   9     4234.60     4179.30     84.66 o
  -4  -2   9     1210.65     1268.40     31.65 o
  -3  -2   9    10112.51     9958.12    106.33 o
  -2  -2   9    10839.81    11418.10    124.16 o
  -1  -2   9     2919.97     2979.21     48.49 o
   0  -2   9      161.95      231.92     10.27 o
   1  -2   9       31.23       17.20      3.51 o
   2  -2   9     5271.55     5013.08     61.63 o
   3  -2   9     1631.27     1574.15     25.82 o
   4  -2   9    12283.77    12459.72    128.45 o
   5  -2   9     9526.07     9432.24     96.13 o
   6  -2   9      143.11      178.96     10.58 o
   7  -2   9        1.17        7.30      6.97 o
   8  -2   9       24.12       23.25     10.99 o
   9  -2   9     1266.54     1239.21     42.94 o
  10  -2   9     3931.52     3968.09    124.15 o
  11  -2   9      621.23      565.41     53.43 o
  12  -2   9     3496.33     3679.58    131.62 o
 -10  -1   9      163.77      139.45     36.43 o
  -9  -1   9        2.38        0.00     23.40 o
  -8  -1   9        0.38        0.00     18.86 o
  -7  -1   9     4645.89     4725.08    235.57 o
  -6  -1   9     1832.99     1852.94    102.76 o
  -5  -1   9     4426.52     4373.45     88.40 o
  -4  -1   9     5434.63     5439.27     81.52 o
  -3  -1   9      494.48      505.38     15.62 o
  -2  -1   9       12.28       25.84      6.12 o
   0  -1   9     5752.26     5914.92     75.12 o
   1  -1   9     6390.48     5899.14     94.77 o
   2  -1   9     1612.57     1817.53     39.07 o
   3  -1   9    43295.62    42583.83    402.64 o
   4  -1   9    20482.46    20959.72    191.46 o
   5  -1   9    17637.80    18168.97    160.04 o
   6  -1   9       29.43       30.82      6.72 o
   7  -1   9       55.65       36.45      7.70 o
   8  -1   9    10298.89    10385.57    132.27 o
   9  -1   9     1193.68     1211.02     42.05 o
  10  -1   9     4058.13     4113.55    126.02 o
  11  -1   9     1708.13     1886.44     85.07 o
  12  -1   9       45.99       29.52     27.70 o
  -9   0   9       19.50        0.00     22.68 o
  -8   0   9      957.26     1030.01     74.42 o
  -7   0   9      214.98      235.48     37.08 o
  -6   0   9     5627.48     5371.61    147.14 o
  -5   0   9     1168.55     1113.30     38.85 o
  -4   0   9     2655.97     2680.76     50.47 o
  -3   0   9      617.33      708.56     19.99 o
  -2   0   9      493.35      563.67     15.41 o
  -1   0   9     2264.46     2103.74     32.73 o
   0   0   9    15505.92    15987.94    180.19 o
   1   0   9    28882.86    29584.24    382.78 o
   2   0   9    25570.82    26853.88    311.35 o
   3   0   9        8.34        8.19      3.63 o
   4   0   9     1012.54      959.54     18.50 o
   5   0   9     1274.41     1341.68     24.38 o
   6   0   9     1557.37     1536.37     25.62 o
   7   0   9     4319.85     4284.77     54.47 o
   8   0   9      149.81      156.67     13.52 o
   9   0   9     9143.25     9461.29    151.15 o
  10   0   9     1738.78     1663.82     58.77 o
  11   0   9      675.96      657.40     53.92 o
  12   0   9      223.68      239.82     42.03 o
  13   0   9       35.07       43.14     28.48 o
  -9   1   9      832.97      745.98     63.69 o
  -8   1   9      857.17      835.04     85.34 o
  -7   1   9     4911.19     4728.51    141.11 o
  -6   1   9        6.51       14.32     18.72 o
  -5   1   9     5103.77     4797.79    269.32 o
  -4   1   9     1797.25     1675.86     38.25 o
  -3   1   9      938.47      990.54     23.94 o
  -2   1   9     2249.64     2207.54     39.43 o
  -1   1   9      384.38      426.62     13.49 o
   0   1   9    14555.26    14316.38    164.58 o
   1   1   9    10480.19    10319.45    171.90 o
   2   1   9     2620.64     2469.74     51.28 o
   3   1   9      304.08      348.69     10.83 o
   4   1   9      232.12      201.88      9.72 o
   5   1   9       59.31       65.53      5.62 o
   6   1   9       30.24       22.11      5.28 o
   7   1   9     5150.27     5025.29     57.66 o
   8   1   9    12983.51    12732.02    154.94 o
   9   1   9       42.16       35.54     10.06 o
  10   1   9     1402.31     1499.95     85.23 o
  11   1   9       91.51       49.35     24.57 o
  12   1   9      277.37      229.73     39.52 o
  13   1   9      866.26     1000.03     70.83 o
  -9   2   9     1698.61     1766.59    102.81 o
  -8   2   9     2016.35     1991.52     90.34 o
  -7   2   9      835.76      862.31     61.16 o
  -6   2   9     4751.29     4476.51    315.03 o
  -5   2   9      205.36      220.19     21.99 o
  -4   2   9        3.37        0.00      9.74 o
  -3   2   9      705.69      688.90     20.76 o
  -2   2   9     3915.41     3976.31     59.78 o
  -1   2   9    19325.53    19489.42    204.34 o
   0   2   9     4018.12     4232.38     53.92 o
   1   2   9    28745.02    28341.42    308.33 o
   2   2   9     1217.67     1345.69     24.37 o
   3   2   9     1688.88     1732.97     29.30 o
   4   2   9     4661.15     4504.75     57.67 o
   5   2   9      787.98      802.91     21.59 o
   6   2   9    12988.85    12634.11    110.61 o
   7   2   9     2533.54     2574.45     34.16 o
   8   2   9     1280.60     1300.10     25.25 o
   9   2   9     1755.34     1757.00     43.84 o
  10   2   9      366.81      348.17     25.16 o
  11   2   9      666.78      661.72     51.04 o
  12   2   9      321.38      452.38     83.64 o
  13   2   9      452.32      516.61     87.28 o
  -9   3   9      266.29      224.79     42.76 o
  -8   3   9     1672.75     1562.74    111.66 o
  -7   3   9      385.00      437.99     47.90 o
  -6   3   9      740.36      630.41     52.04 o
  -5   3   9      105.15      117.19     48.89 o
  -4   3   9      134.37      137.76     17.09 o
  -3   3   9     5552.09     5887.91     86.04 o
  -2   3   9     5190.86     5184.73     69.10 o
  -1   3   9     1645.31     1726.86     47.53 o
   0   3   9     6576.63     6486.32     83.75 o
   1   3   9      704.92      761.61     17.70 o
   2   3   9      862.36     1047.27     31.32 o
   3   3   9     5013.55     5136.64     62.46 o
   4   3   9     2456.76     2461.34     32.24 o
   5   3   9    13998.53    13570.84    128.81 o
   6   3   9      203.91      216.16     10.81 o
   7   3   9     6007.86     5956.69     67.71 o
   8   3   9     1112.50     1091.72     22.70 o
   9   3   9      213.13      228.91     13.32 o
  10   3   9     1222.99     1295.95     32.28 o
  11   3   9       12.03       15.19     17.43 o
  12   3   9     2426.76     2588.33     91.57 o
  13   3   9      713.64      860.21     77.39 o
  -8   4   9       54.45       21.71     25.47 o
  -7   4   9       30.58       41.49     36.03 o
  -6   4   9      475.90      430.42     45.27 o
  -5   4   9      376.15      316.84     37.65 o
  -4   4   9     9004.46     9217.36    178.24 o
  -3   4   9     1473.60     1468.22     43.09 o
  -2   4   9    10449.19    10066.95    140.28 o
  -1   4   9     1880.79     1824.12     36.11 o
   0   4   9      711.27      740.93     21.16 o
   1   4   9     2019.75     2158.44     34.74 o
   2   4   9     5723.27     6044.59     72.81 o
   3   4   9    23810.17    24100.45    244.50 o
   4   4   9    26321.13    26364.91    266.46 o
   5   4   9     8834.02     8906.53     89.89 o
   6   4   9     8287.01     8372.72     86.80 o
   7   4   9       10.81        9.70      5.40 o
   8   4   9     1109.67     1170.87     24.81 o
   9   4   9      576.41      622.27     20.07 o
  10   4   9     1077.94     1057.27     36.91 o
  11   4   9     9006.92     9060.05    135.67 o
  12   4   9      267.68      297.02     53.62 o
  13   4   9     1482.25     1530.19     82.59 o
  -8   5   9        8.57        0.00     21.74 o
  -7   5   9      107.22       89.68     29.28 o
  -6   5   9     1944.13     1983.52     86.21 o
  -5   5   9     4499.60     4513.22    134.62 o
  -4   5   9       43.87       51.46     21.83 o
  -3   5   9    18616.28    19209.40    274.01 o
  -2   5   9     2087.35     2110.89     42.28 o
  -1   5   9     1163.86     1258.83     33.58 o
   0   5   9     1027.90     1042.88     24.27 o
   1   5   9     1741.36     1881.57     32.91 o
   2   5   9    18520.08    18635.75    194.68 o
   3   5   9     2304.28     2301.36     36.34 o
   4   5   9    12483.86    12580.54    136.81 o
   5   5   9     8189.36     8422.93    101.94 o
   6   5   9       26.76       27.23      5.82 o
   7   5   9     2254.47     2316.15     35.07 o
   8   5   9     1294.94     1350.21     26.81 o
   9   5   9     3596.90     3563.13     56.85 o
  10   5   9     5055.37     5264.29     91.01 o
  11   5   9     1402.25     1452.37     96.12 o
  12   5   9     4121.16     4170.03    107.04 o
  13   5   9      230.91      147.37     35.38 o
  -8   6   9       13.67        0.00     24.76 o
  -7   6   9     1882.18     1875.90    180.99 o
  -6   6   9      856.82      722.02     58.11 o
  -5   6   9     2115.81     2327.77     92.99 o
  -4   6   9     4441.05     4368.96    129.02 o
  -3   6   9       42.36       34.01     15.93 o
  -2   6   9     3315.18     3454.07     78.34 o
  -1   6   9      521.66      506.25     20.71 o
   0   6   9     2540.74     2533.77     42.20 o
   1   6   9    24295.51    25430.72    261.34 o
   2   6   9      668.06      698.67     19.72 o
   3   6   9     8982.32     8991.77    103.81 o
   4   6   9       96.08      119.89      9.52 o
   5   6   9      204.81      272.33     15.32 o
   6   6   9     4033.62     3977.31     49.37 o
   7   6   9        3.88       16.07      6.44 o
   8   6   9     8709.71     8544.80    129.96 o
   9   6   9     1554.22     1673.73    107.49 o
  10   6   9     3696.03     3840.16     84.44 o
  11   6   9     1203.30     1201.72     53.93 o
  12   6   9      221.43      281.37     34.38 o
  13   6   9      200.34      247.04     45.25 o
  -7   7   9      176.48      166.70     52.46 o
  -6   7   9     4474.88     4358.30    226.78 o
  -5   7   9      402.49      379.22     44.24 o
  -4   7   9      403.61      398.76     42.44 o
  -3   7   9       19.76        0.00     15.55 o
  -2   7   9       17.24       16.53     12.13 o
  -1   7   9     3696.20     3928.43     62.90 o
   0   7   9     3341.55     3464.09     58.14 o
   1   7   9     7207.37     7255.50     90.00 o
   2   7   9     9345.42     9364.57    116.69 o
   3   7   9       27.13       24.79      6.70 o
   4   7   9       72.14       80.74      9.35 o
   5   7   9     4081.75     4364.43     71.76 o
   6   7   9     1343.38     1345.39     28.48 o
   7   7   9     9744.87     9658.19    141.75 o
   8   7   9      511.68      480.88     28.10 o
   9   7   9     3568.10     3550.91     79.43 o
  10   7   9        7.28       15.89     13.43 o
  11   7   9      248.63      199.47     24.66 o
  12   7   9      185.27      160.76     37.96 o
  13   7   9      174.68      154.10     30.30 o
  -7   8   9     1887.35     1992.71    177.53 o
  -6   8   9      223.29      169.75     36.45 o
  -5   8   9      231.28      210.49     35.51 o
  -4   8   9        3.54        0.00     29.42 o
  -3   8   9      960.23      839.38     55.30 o
  -2   8   9     7020.50     7096.82    142.12 o
  -1   8   9       67.60       67.89     11.23 o
   0   8   9    10716.33    10887.11    136.11 o
   1   8   9     1908.79     1831.92     35.80 o
   2   8   9        4.61        6.44      6.50 o
   3   8   9     2667.99     2828.56     45.54 o
   4   8   9       77.99      101.67      9.90 o
   5   8   9     6418.17     6456.27     91.42 o
   6   8   9     1592.60     1468.44     39.65 o
   7   8   9     6864.67     6793.05    108.64 o
   8   8   9    11529.08    11321.85    151.37 o
   9   8   9       25.62       39.21     14.54 o
  10   8   9        1.94       20.17     13.18 o
  11   8   9      280.58      296.44     33.53 o
  12   8   9     2037.48     2023.42     75.71 o
  13   8   9     2553.87     2774.88     81.69 o
  -6   9   9      105.93      101.97     32.84 o
  -5   9   9       84.09       83.04     27.58 o
  -4   9   9     2921.71     2813.64    111.12 o
  -3   9   9     2767.27     2620.93     96.76 o
  -2   9   9     2318.83     2506.79     73.60 o
  -1   9   9     7601.47     7627.20    149.59 o
   0   9   9      658.19      666.18     24.55 o
   1   9   9     1176.94     1208.57     40.51 o
   2   9   9      721.13      725.04     24.22 o
   3   9   9     1667.95     1712.80     39.21 o
   4   9   9    12814.12    12858.31    174.36 o
   5   9   9      166.92      167.75     15.74 o
   6   9   9     7448.21     7281.41    114.69 o
   7   9   9     1661.15     1629.32     44.62 o
   8   9   9     1266.36     1253.16     58.29 o
   9   9   9        0.85        2.94     11.96 o
  10   9   9       92.38       78.28     17.65 o
  11   9   9     2984.30     2898.68     93.62 o
  12   9   9     2718.41     2844.00    121.57 o
  13   9   9     1980.05     1887.00     76.73 o
  -6  10   9        0.88        0.54     24.77 o
  -5  10   9     1280.67     1289.54     90.92 o
  -4  10   9      529.37      555.00     51.83 o
  -3  10   9     5422.72     5596.36    157.60 o
  -2  10   9     5352.68     5523.11    123.78 o
  -1  10   9      474.81      488.37     34.69 o
   0  10   9      987.42      892.64     35.61 o
   1  10   9       26.30       41.03      9.97 o
   2  10   9     1891.74     1877.38     40.38 o
   3  10   9     4702.53     4917.48     84.45 o
   4  10   9     2073.90     2003.94     47.60 o
   5  10   9    13045.47    12581.69    176.98 o
   6  10   9      115.72       75.38     13.30 o
   7  10   9      815.69      748.73     43.53 o
   8  10   9      334.69      323.25     28.92 o
   9  10   9      958.98      936.74     42.09 o
  10  10   9     5846.11     5715.52    192.62 o
  11  10   9      108.35       65.73     20.82 o
  12  10   9     5599.13     5625.10    140.36 o
  13  10   9     1268.03     1275.26     72.60 o
  -5  11   9      230.81      261.84     43.74 o
  -4  11   9     2664.46     2611.71    103.97 o
  -3  11   9      542.50      442.13     63.26 o
  -2  11   9     3621.62     3474.39    105.78 o
  -1  11   9       80.73       83.86     19.76 o
   0  11   9       62.71       50.93     19.50 o
   1  11   9     1113.87     1105.42     37.26 o
   2  11   9      767.64      748.83     33.99 o
   3  11   9     3960.28     3974.98     74.99 o
   4  11   9     4085.43     4087.24     76.50 o
   5  11   9      159.03      163.28     20.43 o
   6  11   9      722.25      703.69     35.90 o
   7  11   9      180.74      194.01     22.34 o
   8  11   9     1398.70     1385.69     48.71 o
   9  11   9     3896.29     3915.85     90.66 o
  10  11   9      773.91      720.81     70.26 o
  11  11   9     8232.38     8295.65    251.71 o
  12  11   9       75.71       72.02     25.60 o
  13  11   9       76.47       69.31     24.95 o
  -4  12   9       25.26       35.30     25.60 o
  -3  12   9     1295.34     1186.76    105.96 o
  -2  12   9        2.19        2.38     17.57 o
  -1  12   9      701.86      703.40     43.32 o
   0  12   9     3948.38     3997.01     99.73 o
   1  12   9      480.86      437.93     74.66 o
   2  12   9    11553.67    11880.46    218.91 o
   3  12   9     2971.08     2892.75     84.46 o
   4  12   9     5092.12     5123.91    151.57 o
   5  12   9     1659.72     1640.06     58.22 o
   6  12   9      716.29      694.17     37.34 o
   7  12   9     4986.47     5014.13    104.35 o
   8  12   9     1427.18     1456.22     52.92 o
   9  12   9     7516.44     7501.55    141.87 o
  10  12   9     3380.24     3573.80     89.24 o
  11  12   9      596.68      532.23     39.09 o
  12  12   9      415.10      390.07     40.51 o
  13  12   9       71.85       64.85     26.08 o
  -4  13   9      897.19      905.41     69.24 o
  -3  13   9      134.98       75.39     64.59 o
  -2  13   9      301.54      348.04     36.24 o
  -1  13   9      507.95      569.97     57.03 o
   0  13   9     6591.66     6390.52    179.63 o
   1  13   9    16108.15    15294.73    454.11 o
   2  13   9      642.52      623.99     41.94 o
   3  13   9     6405.78     6235.79    117.01 o
   4  13   9     2623.65     2540.55     59.65 o
   5  13   9      592.79      597.47     35.69 o
   6  13   9     1355.21     1317.38     48.77 o
   7  13   9     1155.85     1217.71     49.36 o
   8  13   9    10507.75    10097.79    176.09 o
   9  13   9     1304.47     1357.95     53.76 o
  10  13   9     3304.84     3191.17     91.69 o
  11  13   9      399.47      399.87     35.59 o
  12  13   9        1.93        3.56     20.05 o
  -3  14   9      639.76      607.10     59.15 o
  -2  14   9       87.88       47.67     37.73 o
  -1  14   9     5680.09     5423.63    166.77 o
   0  14   9     3759.51     4027.03    136.70 o
   1  14   9     2395.38     2193.36     95.67 o
   2  14   9     1573.03     1518.32     77.85 o
   3  14   9      173.03      175.16     22.12 o
   4  14   9     1476.17     1489.62     50.28 o
   5  14   9     1404.64     1462.24     52.79 o
   6  14   9     5929.68     5844.90    171.25 o
   7  14   9    11737.67    11498.10    194.74 o
   8  14   9      639.47      626.74     52.09 o
   9  14   9     1293.08     1317.36     55.08 o
  10  14   9       61.43       51.83     18.18 o
  11  14   9       13.22       12.49     17.10 o
  12  14   9      825.17      781.41     71.99 o
  -2  15   9     3200.84     3349.60    187.30 o
  -1  15   9       25.15       22.13     25.64 o
   0  15   9     5236.31     5233.74    165.29 o
   1  15   9      755.80      802.23     64.29 o
   2  15   9       43.62       41.66     24.66 o
   3  15   9       10.28       31.33     22.36 o
   4  15   9       17.66       23.17     13.63 o
   5  15   9     4209.41     4100.41     96.45 o
   6  15   9     3927.30     3924.29    100.13 o
   7  15   9     2284.16     2211.30     69.22 o
   8  15   9     4448.95     4371.80    103.12 o
   9  15   9      107.55       75.06     23.65 o
  10  15   9      722.60      643.49     43.36 o
  11  15   9      849.42      953.24     52.70 o
   0  16   9        1.38        0.00     25.68 o
   1  16   9       34.79       78.21     29.56 o
   2  16   9       55.70       29.82     27.18 o
   3  16   9      816.76      756.80     76.06 o
   4  16   9     6882.82     6876.54    119.79 o
   5  16   9      220.83      249.34     29.92 o
   6  16   9     6000.69     5985.01    126.62 o
   7  16   9     1694.19     1696.62     61.65 o
   8  16   9      844.21      790.97     46.77 o
   9  16   9      120.62      152.55     25.47 o
  10  16   9        8.00       14.14     18.97 o
   1  17   9        7.96        1.60     26.59 o
   2  17   9     2764.17     2689.96    116.08 o
   3  17   9     3657.72     3712.78    137.82 o
   4  17   9     1061.86     1070.59     75.30 o
   5  17   9     5644.11     5682.95    124.16 o
   6  17   9      249.32      233.30     29.38 o
   7  17   9       27.28        9.15     17.49 o
   8  17   9      233.75      246.18     30.20 o
   9  17   9      347.85      296.21     33.65 o
   3  18   9     3601.61     3833.60    144.49 o
   4  18   9     5120.31     5216.11    173.22 o
   5  18   9       83.60      100.28     28.15 o
   6  18   9       32.15        4.47     18.11 o
   7  18   9       93.77       76.56     23.16 o
   8  18   9     2830.52     2759.19    127.10 o
  -3 -16  10      158.79      228.90     45.65 o
  -2 -16  10     3503.60     3523.92    189.48 o
  -1 -16  10     1070.18      901.42    108.20 o
   0 -16  10      325.87      227.20     69.87 o
  -5 -15  10     1792.95     1769.96    136.59 o
  -4 -15  10      218.14      258.36     55.98 o
  -3 -15  10     3988.75     4158.14    282.28 o
  -2 -15  10       72.69       85.95     32.79 o
  -1 -15  10      653.17      733.97     64.61 o
   0 -15  10       64.05       67.45     46.95 o
   1 -15  10       42.12       56.41     42.09 o
   2 -15  10     3895.25     3895.87    136.26 o
  -6 -14  10        5.82        0.00     36.03 o
  -5 -14  10     2716.23     2917.99    173.83 o
  -4 -14  10     1497.12     1605.73     86.78 o
  -3 -14  10      277.21      282.41     43.55 o
  -2 -14  10     1879.23     1996.24     93.75 o
  -1 -14  10       21.69       36.57     25.42 o
   0 -14  10      777.14      702.27     59.40 o
   1 -14  10     3169.08     3327.67     95.30 o
   2 -14  10      715.11      644.86     46.34 o
   3 -14  10     5263.11     5388.47    141.10 o
   4 -14  10      468.73      451.51     57.04 o
  -7 -13  10       17.02       45.25     42.70 o
  -6 -13  10     3797.51     4360.56    217.86 o
  -5 -13  10      775.01      867.21     98.14 o
  -4 -13  10      911.86      989.07     69.39 o
  -3 -13  10      755.57      766.78     61.47 o
  -2 -13  10        0.78        0.00     19.00 o
  -1 -13  10     1989.32     2086.02     71.96 o
   0 -13  10      171.49      196.56     23.97 o
   1 -13  10     3452.91     3387.66     93.74 o
   2 -13  10     4723.49     4827.20    118.45 o
   3 -13  10      188.50      197.50     29.92 o
   4 -13  10      262.40      260.64     33.94 o
   5 -13  10       41.45       13.23     22.45 o
  -8 -12  10      702.94      722.86    103.11 o
  -7 -12  10     2067.07     2185.92    152.24 o
  -6 -12  10       20.22       47.55     38.58 o
  -5 -12  10     3184.70     3162.06    171.89 o
  -4 -12  10      107.96      180.45     45.73 o
  -3 -12  10       72.49       16.83     44.40 o
  -2 -12  10     3346.96     3428.15    119.33 o
  -1 -12  10       61.93       64.83     16.83 o
   0 -12  10     6613.20     6631.99    121.82 o
   1 -12  10     1537.70     1497.57     49.81 o
   2 -12  10     1189.04     1349.07     57.23 o
   3 -12  10      184.00      222.30     29.47 o
   4 -12  10      109.29      116.52     24.84 o
   5 -12  10      442.99      424.86     40.47 o
   6 -12  10      405.23      369.62     40.09 o
  -8 -11  10      670.56      782.42    103.35 o
  -7 -11  10      771.76      777.44     96.80 o
  -6 -11  10     1064.00     1158.83    109.05 o
  -5 -11  10      196.52      136.95     50.34 o
  -4 -11  10     2330.99     2223.55     93.21 o
  -3 -11  10     5494.85     5475.38    123.90 o
  -2 -11  10     1578.51     1660.33     60.31 o
  -1 -11  10     8692.91     8662.65    145.07 o
   0 -11  10      593.69      618.45     37.85 o
   1 -11  10     1034.67     1177.39     52.28 o
   2 -11  10      916.60      936.33     44.67 o
   3 -11  10      317.88      301.41     32.23 o
   4 -11  10     2846.51     2888.91    168.23 o
   5 -11  10       45.91       16.34     18.05 o
   6 -11  10     3406.93     3342.13     98.90 o
   7 -11  10     2210.21     2126.34     80.63 o
  -9 -10  10        2.80        0.00     39.79 o
  -8 -10  10     1924.05     1844.81    136.71 o
  -7 -10  10      375.31      318.67     67.69 o
  -6 -10  10      126.19      130.77     49.37 o
  -5 -10  10     3423.07     3453.68    175.77 o
  -4 -10  10      180.81      171.41     26.10 o
  -3 -10  10     8061.67     8424.51    165.76 o
  -2 -10  10       37.67       57.73     17.58 o
  -1 -10  10     1738.19     1883.06     62.83 o
   0 -10  10     2870.16     2914.24     68.52 o
   1 -10  10      105.99       96.50     16.81 o
   2 -10  10        8.96        9.25     11.87 o
   3 -10  10     5046.53     5232.87    119.52 o
   4 -10  10     3185.19     3286.56     90.52 o
   5 -10  10    11246.95    11034.11    210.16 o
   6 -10  10       69.96       50.27     21.10 o
   7 -10  10      945.21      932.19     54.70 o
   8 -10  10        2.42        0.00     18.93 o
  -9  -9  10     2095.45     2072.26    147.26 o
  -8  -9  10      214.23      167.28     55.07 o
  -7  -9  10      249.47      198.94     57.26 o
  -6  -9  10      342.94      489.95     75.33 o
  -5  -9  10       76.11      100.85     27.76 o
  -4  -9  10     3926.43     3769.64    223.26 o
  -3  -9  10     3250.85     3292.75     85.96 o
  -2  -9  10     3921.33     3960.50     97.78 o
  -1  -9  10      419.79      394.24     30.82 o
   0  -9  10      190.71      197.95     20.38 o
   1  -9  10     2581.54     2653.15     63.08 o
   2  -9  10       77.99       52.51     13.61 o
   3  -9  10     4064.01     4256.51     86.65 o
   4  -9  10     5127.00     5113.37    117.02 o
   5  -9  10     1503.85     1493.63     80.60 o
   6  -9  10     1526.12     1478.00     60.05 o
   7  -9  10       63.72       31.26     19.18 o
   8  -9  10      427.48      386.59     38.80 o
   9  -9  10     1117.82     1171.53     63.56 o
  -9  -8  10      131.42      113.30     51.31 o
  -8  -8  10        2.88        2.30     37.00 o
  -7  -8  10       35.11       36.99     26.29 o
  -6  -8  10     2200.30     2336.51     93.57 o
  -5  -8  10     2640.97     2681.05    292.77 o
  -4  -8  10      367.31      281.29     80.79 o
  -3  -8  10     2704.56     2680.31    112.38 o
  -2  -8  10       81.14       65.14     16.44 o
  -1  -8  10       14.68       16.36     13.62 o
   0  -8  10      690.53      663.07     30.42 o
   1  -8  10     1802.94     1838.43     49.99 o
   2  -8  10     7354.32     7300.14    122.81 o
   3  -8  10      548.69      530.02     29.46 o
   4  -8  10     5380.37     5344.56    173.36 o
   5  -8  10      835.76      892.28     46.55 o
   6  -8  10        2.52        0.00     15.87 o
   7  -8  10      953.55      991.78     52.32 o
   8  -8  10      761.24      659.87     46.70 o
   9  -8  10     3084.32     3156.36     96.87 o
  -9  -7  10       39.22       49.49     42.82 o
  -8  -7  10       51.46       58.05     32.57 o
  -7  -7  10     3882.51     4035.61    130.11 o
  -6  -7  10      767.45      779.53     56.25 o
  -5  -7  10     4755.78     4938.01    140.64 o
  -4  -7  10     2557.99     2699.78    115.60 o
  -3  -7  10      176.44      223.07     40.64 o
  -2  -7  10      154.76      136.33     19.68 o
  -1  -7  10     1924.98     1811.12     60.65 o
   0  -7  10     7744.19     7638.11    111.61 o
   1  -7  10    11389.98    11336.68    153.50 o
   2  -7  10      249.37      286.09     18.47 o
   3  -7  10     4491.63     4328.98     83.98 o
   4  -7  10        1.41        3.16     11.63 o
   5  -7  10      166.84      145.65     22.29 o
   6  -7  10      833.69      779.61     43.93 o
   7  -7  10      203.09      152.42     25.52 o
   8  -7  10     2867.80     2853.12     86.02 o
   9  -7  10       61.39       96.25     24.80 o
  10  -7  10     2339.71     2436.59    169.52 o
  -9  -6  10      380.96      299.72     37.90 o
  -8  -6  10     1951.51     2157.63     77.34 o
  -7  -6  10       10.59        0.00     19.52 o
  -6  -6  10     5439.27     5637.77    197.24 o
  -5  -6  10     1176.95     1298.24     65.20 o
  -4  -6  10       17.62       20.29     18.12 o
  -3  -6  10      217.68      201.50     22.75 o
  -2  -6  10      649.81      677.95     28.21 o
  -1  -6  10     9513.92     9316.93    145.20 o
   0  -6  10     4751.08     4848.04     77.89 o
   1  -6  10     4790.54     4530.16     68.24 o
   2  -6  10     2435.69     2342.35     44.22 o
   3  -6  10        6.41        3.85      7.40 o
   4  -6  10      256.17      279.68     17.77 o
   5  -6  10      649.26      667.30     31.27 o
   6  -6  10     2137.43     2058.43     94.55 o
   7  -6  10     5646.07     5592.68    124.63 o
   8  -6  10      150.98      170.95     26.88 o
   9  -6  10     4641.82     4771.99    119.09 o
  10  -6  10      258.32      243.93     42.08 o
  -9  -5  10      973.63     1098.09     59.14 o
  -8  -5  10     1357.72     1310.34     77.66 o
  -7  -5  10     6005.15     5997.87    135.00 o
  -6  -5  10       88.35      129.13     24.36 o
  -5  -5  10      258.31      264.84     38.15 o
  -4  -5  10      993.25      996.29     54.67 o
  -3  -5  10     5605.59     5573.92     98.56 o
  -2  -5  10     9907.94     9723.83    246.61 o
  -1  -5  10        8.52       13.20      7.27 o
   0  -5  10     6513.52     6240.71    104.59 o
   1  -5  10     2623.12     2510.05     44.63 o
   2  -5  10      187.77      167.58     12.31 o
   3  -5  10       63.21       65.58      9.44 o
   4  -5  10      132.68      143.52     13.69 o
   5  -5  10     7231.39     7225.02    100.06 o
   6  -5  10     3363.01     3316.94     66.66 o
   7  -5  10     7298.29     7306.08    128.50 o
   8  -5  10     8257.48     8277.04    165.32 o
   9  -5  10      262.49      198.73     28.31 o
  10  -5  10       26.03        0.00     23.11 o
  11  -5  10      391.96      321.94     67.08 o
  -9  -4  10     5583.30     5630.46    167.67 o
  -8  -4  10     1848.04     1918.54     71.58 o
  -7  -4  10     1053.32     1018.79     54.26 o
  -6  -4  10      611.51      594.88     39.04 o
  -5  -4  10       68.52       43.62     16.75 o
  -4  -4  10     6873.68     7018.54    119.78 o
  -3  -4  10     5434.72     5544.98     97.25 o
  -2  -4  10     4339.57     4299.15     76.03 o
  -1  -4  10     6546.57     6582.43     80.79 o
   0  -4  10      266.30      303.62     13.18 o
   1  -4  10     2135.54     2242.09     38.68 o
   2  -4  10      104.24      109.43      8.98 o
   3  -4  10       13.71       17.27      6.36 o
   4  -4  10     2443.86     2326.13     40.55 o
   5  -4  10      195.36      184.28     13.34 o
   6  -4  10    11413.32    11502.60    144.54 o
   7  -4  10     2607.30     2618.79     58.31 o
   8  -4  10     2073.80     2049.33     57.91 o
   9  -4  10        5.99        0.00     13.28 o
  10  -4  10        1.66        0.00     20.02 o
  11  -4  10     2972.92     2970.64    159.15 o
  -9  -3  10       13.74       13.35     24.38 o
  -8  -3  10     1465.88     1398.13     61.17 o
  -7  -3  10      173.00      191.43     31.42 o
  -6  -3  10      202.83      214.16     27.30 o
  -5  -3  10     4378.30     4332.36    101.26 o
  -4  -3  10        2.23        0.00     10.15 o
  -3  -3  10    17397.65    17405.62    198.52 o
  -2  -3  10     1562.01     1434.16     35.74 o
  -1  -3  10     1616.52     1687.73     37.88 o
   0  -3  10      122.83      150.06      8.16 o
   1  -3  10      241.76      254.16     10.27 o
   2  -3  10     2673.17     2416.42     37.25 o
   3  -3  10     4126.70     4244.72     83.74 o
   4  -3  10     5097.36     5244.92     64.77 o
   5  -3  10     8546.95     8590.38    130.74 o
   6  -3  10       29.75       37.18      8.78 o
   7  -3  10     1060.79      993.41     31.36 o
   8  -3  10       13.08       19.48     12.70 o
   9  -3  10      666.67      668.87     35.72 o
  10  -3  10     1735.69     1670.33     63.31 o
  11  -3  10       49.44       65.02     40.64 o
  12  -3  10     4096.58     4145.12    197.97 o
  -9  -2  10      581.67      614.04     62.71 o
  -8  -2  10        3.76        0.00     24.50 o
  -7  -2  10     1404.66     1399.32     72.69 o
  -6  -2  10     3358.87     3419.47    108.11 o
  -5  -2  10      503.91      528.72     35.06 o
  -4  -2  10     7897.96     7999.78    185.74 o
  -3  -2  10      190.41      191.83     12.39 o
  -2  -2  10     1116.32     1127.32     23.39 o
  -1  -2  10       33.63       56.71      6.37 o
   0  -2  10     1310.03     1392.08     23.23 o
   1  -2  10    16017.80    16676.73    230.29 o
   2  -2  10      548.84      520.59     11.45 o
   3  -2  10    14500.45    14486.64    145.49 o
   4  -2  10    13808.96    13675.96    140.19 o
   5  -2  10     5192.11     5220.31     69.27 o
   6  -2  10     1716.10     1816.84     33.46 o
   7  -2  10      688.23      710.09     23.52 o
   8  -2  10     2807.50     2847.80     60.59 o
   9  -2  10     1603.68     1707.73     52.46 o
  10  -2  10     2089.32     2086.31     69.33 o
  11  -2  10     4416.78     4633.86    198.94 o
  12  -2  10       60.87       50.10     39.55 o
  -9  -1  10       48.43       21.58     26.84 o
  -8  -1  10     1128.34     1122.31     88.31 o
  -7  -1  10      645.82      793.74     58.29 o
  -6  -1  10     6018.90     5751.01    126.13 o
  -5  -1  10     5316.59     5102.02    186.09 o
  -4  -1  10      612.46      642.73     54.51 o
  -3  -1  10     3438.70     3538.37     56.34 o
  -2  -1  10      244.00      264.70     15.51 o
  -1  -1  10     1603.35     1663.86     50.58 o
   0  -1  10     8572.46     8576.60    104.53 o
   1  -1  10     5600.19     5611.81     93.65 o
   2  -1  10    31193.46    31427.23    363.56 o
   3  -1  10      557.85      554.50     14.17 o
   4  -1  10    16703.40    16531.52    155.29 o
   5  -1  10      115.13      173.00     14.24 o
   6  -1  10     1358.88     1387.76     26.62 o
   7  -1  10     5959.82     6162.94     77.31 o
   8  -1  10      853.77      896.09     29.50 o
   9  -1  10     9573.05     9552.69    154.56 o
  10  -1  10     4044.28     4181.19    147.21 o
  11  -1  10      512.87      468.05     48.31 o
  12  -1  10      558.15      726.25     84.06 o
  -9   0  10      385.81      329.74     60.77 o
  -8   0  10        1.15        2.99     22.98 o
  -7   0  10     7310.35     7208.16    217.44 o
  -6   0  10     1288.18     1023.22    163.06 o
  -5   0  10     4809.74     4842.77    108.68 o
  -4   0  10     1985.15     2043.24     48.06 o
  -3   0  10       69.65       85.20     10.74 o
  -2   0  10      686.09      684.14     18.76 o
  -1   0  10     1650.01     1665.45     28.34 o
   0   0  10      688.67      607.84     17.74 o
   1   0  10     8447.69     7750.46    159.09 o
   2   0  10       58.50       54.88     12.07 o
   3   0  10     1128.13     1000.83     22.90 o
   4   0  10     2201.28     2269.39     33.96 o
   5   0  10     2132.93     2183.57     29.95 o
   6   0  10     6375.73     6386.27     63.80 o
   7   0  10     1832.55     1842.24     33.54 o
   8   0  10     7326.62     7365.32     93.67 o
   9   0  10     1231.00     1277.85     44.61 o
  10   0  10     1870.37     1895.04     49.37 o
  11   0  10     1017.94      891.97     48.71 o
  12   0  10        0.60        1.29     24.25 o
  13   0  10      726.74      604.63     60.21 o
  -9   1  10      377.29      403.76     52.54 o
  -8   1  10     3239.47     3489.15    163.70 o
  -7   1  10       96.90       70.46     27.73 o
  -6   1  10     7991.74     7565.87    190.76 o
  -5   1  10     2683.96     2651.29     92.85 o
  -4   1  10      578.60      605.74     30.16 o
  -3   1  10      315.64      333.17     17.49 o
  -2   1  10      120.87      117.49     11.67 o
  -1   1  10     6927.11     6543.89     73.46 o
   0   1  10      582.28      524.29     14.55 o
   1   1  10    11103.40    10732.41    224.77 o
   2   1  10      688.75      636.35     22.72 o
   3   1  10       71.13       68.83      6.71 o
   4   1  10      150.10      123.01      8.04 o
   5   1  10      379.69      434.84     13.19 o
   6   1  10     5666.12     5531.81     56.85 o
   7   1  10     4468.05     4463.41     50.25 o
   8   1  10      114.43      127.34     14.17 o
   9   1  10     3860.32     3846.25     72.77 o
  10   1  10      211.86      201.13     19.96 o
  11   1  10       81.58       47.07     20.72 o
  12   1  10      525.42      600.23     55.27 o
  13   1  10       48.29       23.09     37.00 o
  -9   2  10      385.70      326.08     47.66 o
  -8   2  10     1245.24     1272.42     79.52 o
  -7   2  10     3321.35     3040.41    206.58 o
  -6   2  10       90.17       78.97     26.57 o
  -5   2  10        1.57        3.09     18.78 o
  -4   2  10     3441.25     3473.20     88.03 o
  -3   2  10     2081.66     2155.53     44.99 o
  -2   2  10     9783.01     9965.13    116.25 o
  -1   2  10      185.17      197.17     11.06 o
   0   2  10     9520.87     9312.63    104.80 o
   1   2  10      120.38       99.47     10.42 o
   2   2  10      367.65      373.75     24.50 o
   3   2  10     3015.64     2720.05     47.46 o
   4   2  10      201.08      188.42      8.97 o
   5   2  10     9363.69     9554.28     95.47 o
   6   2  10     4793.18     4646.61     49.74 o
   7   2  10     2355.24     2290.21     34.52 o
   8   2  10      869.33      880.64     20.97 o
   9   2  10      582.89      572.65     26.69 o
  10   2  10        8.02       12.48      8.98 o
  11   2  10      510.27      447.41     31.10 o
  12   2  10      968.70      995.64     44.76 o
  13   2  10     2572.35     2732.64     75.18 o
  -8   3  10      581.38      637.21     59.48 o
  -7   3  10      634.78      488.31     50.92 o
  -6   3  10     3119.77     2989.36    208.77 o
  -5   3  10      521.40      605.91     48.29 o
  -4   3  10     7103.00     6875.50    147.83 o
  -3   3  10     2272.47     2321.74     51.57 o
  -2   3  10     4382.15     4370.89     62.05 o
  -1   3  10     6488.79     6406.90     80.21 o
   0   3  10     1383.04     1488.92     30.07 o
   1   3  10       72.02       73.79      8.72 o
   2   3  10     1058.18     1171.57     22.12 o
   3   3  10     7750.64     7746.01     88.71 o
   4   3  10    13480.74    13460.71    127.41 o
   5   3  10      855.23      888.93     20.67 o
   6   3  10    10869.94    11013.18    109.70 o
   7   3  10     1204.33     1199.93     23.34 o
   8   3  10      366.15      376.20     15.68 o
   9   3  10      457.74      429.33     16.77 o
  10   3  10       35.19       26.61      9.97 o
  11   3  10     8376.60     8536.01    127.91 o
  12   3  10     2163.57     2229.93     95.53 o
  13   3  10     1081.29     1034.83     68.93 o
  -8   4  10       37.85       23.35     28.45 o
  -7   4  10      106.68      110.43     31.95 o
  -6   4  10      580.06      619.48     54.49 o
  -5   4  10     2832.85     2913.66    102.99 o
  -4   4  10       45.55       30.16     16.71 o
  -3   4  10     7111.17     7129.81    122.52 o
  -2   4  10     1261.88     1257.69     36.20 o
  -1   4  10        7.79        4.08      6.65 o
   0   4  10       88.86       88.61      9.47 o
   1   4  10     1013.78     1005.09     22.45 o
   2   4  10      531.39      414.32     13.95 o
   3   4  10      857.44      746.83     18.24 o
   4   4  10      136.22      213.22     10.75 o
   5   4  10      605.99      517.94     14.47 o
   6   4  10        0.29        2.24      4.86 o
   7   4  10       11.17       27.79      9.07 o
   8   4  10     1659.89     1642.12     30.12 o
   9   4  10      710.54      703.38     20.24 o
  10   4  10    11499.11    11822.42    128.61 o
  11   4  10       39.55       47.39     15.36 o
  12   4  10     3583.46     3468.36    117.41 o
  13   4  10       23.95       29.07     25.53 o
  -8   5  10       22.07       51.82     29.41 o
  -7   5  10      961.64     1019.49     80.18 o
  -6   5  10      932.80     1090.98     74.85 o
  -5   5  10     1972.59     1866.28     82.51 o
  -4   5  10     6185.80     6440.98    194.57 o
  -3   5  10      118.90      129.31     29.28 o
  -2   5  10     2498.80     2502.43     52.01 o
  -1   5  10      328.83      319.58     17.17 o
   0   5  10     1052.00     1115.46     26.01 o
   1   5  10     5623.36     5206.57     67.99 o
   2   5  10     1977.58     2078.47     35.25 o
   3   5  10    18750.01    18961.93    198.53 o
   4   5  10     5466.22     5688.48     71.58 o
   5   5  10     1560.60     1666.95     29.09 o
   6   5  10       94.21      105.94      9.65 o
   7   5  10        4.83        4.31      5.55 o
   8   5  10     3014.69     3124.99     53.63 o
   9   5  10     1433.53     1465.65     32.27 o
  10   5  10      137.47      137.54     17.89 o
  11   5  10     4155.82     4212.47     85.81 o
  12   5  10       11.24        5.25     16.36 o
  13   5  10       27.91        8.13     25.89 o
  -7   6  10      161.84      187.30     72.66 o
  -6   6  10     2605.66     2699.13    106.46 o
  -5   6  10     2859.93     2805.42    128.34 o
  -4   6  10      225.36      238.53     34.95 o
  -3   6  10     1428.27     1379.49     54.16 o
  -2   6  10       27.93       14.55     10.21 o
  -1   6  10     3130.94     3196.97     62.03 o
   0   6  10     6486.42     6692.80     85.45 o
   1   6  10      474.56      483.72     17.76 o
   2   6  10    11498.85    11682.39    131.45 o
   3   6  10      228.27      257.36     13.04 o
   4   6  10      128.96      134.32     10.04 o
   5   6  10      311.74      290.43     13.94 o
   6   6  10      248.42      239.59     11.88 o
   7   6  10    10325.19    10345.49    106.70 o
   8   6  10      253.53      234.65     17.49 o
   9   6  10     3146.56     3106.85     74.48 o
  10   6  10      555.63      579.64     32.61 o
  11   6  10       12.08       16.93     14.73 o
  12   6  10        4.54        0.00     15.31 o
  13   6  10        7.86        1.66     24.63 o
  -7   7  10     2149.06     2320.43    105.36 o
  -6   7  10      713.15      689.77     60.22 o
  -5   7  10      537.94      512.32    115.42 o
  -4   7  10        7.71       21.86     29.78 o
  -3   7  10      205.89      200.40     31.13 o
  -2   7  10     5410.84     5320.05    101.77 o
  -1   7  10      808.57      892.69     30.47 o
   0   7  10    10136.25    10379.51    151.06 o
   1   7  10     4938.74     4921.51     68.19 o
   2   7  10      524.20      519.37     18.55 o
   3   7  10       79.27      100.40      9.72 o
   4   7  10      325.27      276.23     14.04 o
   5   7  10     7343.39     7580.65     92.92 o
   6   7  10     4615.93     4625.83     64.45 o
   7   7  10     2284.26     2293.12     47.17 o
   8   7  10     4928.83     4844.24     79.02 o
   9   7  10       13.52       13.38     11.56 o
  10   7  10      509.40      530.70     31.92 o
  11   7  10      285.20      281.88     26.56 o
  12   7  10       38.12       10.22     15.82 o
  13   7  10     2578.93     2668.80     76.55 o
  -6   8  10     1041.63     1129.35    141.68 o
  -5   8  10       27.80       17.90     22.47 o
  -4   8  10     1052.42     1048.56     98.68 o
  -3   8  10     5725.34     5537.89    152.74 o
  -2   8  10      144.27      158.95     28.06 o
  -1   8  10    17540.09    17762.99    209.34 o
   0   8  10     1786.22     1908.06     45.92 o
   1   8  10     4590.63     4772.56     73.00 o
   2   8  10      145.65      142.90     12.00 o
   3   8  10       25.76       27.09      7.45 o
   4   8  10     8034.38     8158.27     99.65 o
   5   8  10      530.62      477.58     20.91 o
   6   8  10     3046.16     3054.22     60.66 o
   7   8  10     6480.38     6302.22    114.78 o
   8   8  10        3.14        4.19     10.16 o
   9   8  10     1310.12     1388.50     55.25 o
  10   8  10      735.89      737.72     43.15 o
  11   8  10      835.70      937.32     50.08 o
  12   8  10     4280.84     4299.46    138.63 o
  13   8  10      545.33      475.53     53.98 o
  -6   9  10       15.53        0.00     23.77 o
  -5   9  10     1134.48     1017.43     70.19 o
  -4   9  10     3029.46     2913.77    107.86 o
  -3   9  10     3406.90     3555.25    243.22 o
  -2   9  10    11229.75    11467.59    209.94 o
  -1   9  10       61.33       53.77     17.35 o
   0   9  10     2919.58     2944.96     54.70 o
   1   9  10       42.42       46.42     10.33 o
   2   9  10     2101.03     2107.13     43.21 o
   3   9  10     9751.29     9658.87    124.43 o
   4   9  10      209.02      245.42     18.89 o
   5   9  10    11205.14    11331.10    159.27 o
   6   9  10     2029.65     1974.56     47.72 o
   7   9  10     2497.00     2340.85     61.89 o
   8   9  10      479.44      450.81     30.65 o
   9   9  10      175.30      184.07     28.49 o
  10   9  10     2049.41     2047.63     62.08 o
  11   9  10      151.44      164.95     24.68 o
  12   9  10     5290.99     5411.19    135.84 o
  13   9  10     3646.27     3736.04    133.12 o
  -5  10  10        0.06       18.97     26.26 o
  -4  10  10     2852.22     2954.84    111.89 o
  -3  10  10     1478.44     1621.99    169.71 o
  -2  10  10     1740.03     1738.83     92.96 o
  -1  10  10     2213.81     2159.75     68.40 o
   0  10  10       29.02       11.15     11.85 o
   1  10  10     1719.72     1671.25     44.03 o
   2  10  10     3337.67     3389.84     59.48 o
   3  10  10     5666.24     5623.54     94.11 o
   4  10  10     8068.98     8100.26    123.36 o
   5  10  10       20.19        4.28      9.62 o
   6  10  10      762.78      818.70     32.17 o
   7  10  10      706.14      697.97     58.72 o
   8  10  10      495.57      486.44     31.97 o
   9  10  10     3463.01     3495.33     83.51 o
  10  10  10        3.62        4.50     14.33 o
  11  10  10     8015.20     8097.40    151.96 o
  12  10  10     1234.97     1214.57     62.08 o
  13  10  10      784.86      746.12     62.64 o
  -5  11  10     3312.72     3503.72    131.15 o
  -4  11  10       64.14       92.77     30.83 o
  -3  11  10     2575.53     2433.94     99.03 o
  -2  11  10      100.30      107.34     28.02 o
  -1  11  10      421.28      449.97     36.08 o
   0  11  10     3257.88     3282.07     87.56 o
   1  11  10        1.46        4.14     10.80 o
   2  11  10     4344.53     4335.91     88.72 o
   3  11  10     2763.57     2734.28     76.16 o
   4  11  10      909.73      870.35     33.64 o
   5  11  10     2195.83     2203.65     59.31 o
   6  11  10       23.71       14.65     10.64 o
   7  11  10     1244.30     1251.03     46.70 o
   8  11  10     1205.60     1186.97     47.68 o
   9  11  10     1803.77     1676.52     56.41 o
  10  11  10     7851.04     7755.15    146.27 o
  11  11  10        9.87       11.81     18.69 o
  12  11  10      894.48      835.89     54.04 o
  13  11  10      214.46      211.00     33.54 o
  -4  12  10     1385.80     1362.74     81.51 o
  -3  12  10       70.59       35.89     26.36 o
  -2  12  10      293.54      312.22     41.66 o
  -1  12  10     1795.96     1843.18     66.78 o
   0  12  10     2111.49     2111.73     79.35 o
   1  12  10     8563.67     8348.51    211.69 o
   2  12  10     1187.20     1213.43     53.73 o
   3  12  10     8841.67     9062.39    152.90 o
   4  12  10     7636.53     7746.11    136.47 o
   5  12  10       35.64       38.06     16.65 o
   6  12  10     1146.48     1238.41     47.22 o
   7  12  10      365.11      396.75     31.23 o
   8  12  10     6399.78     6536.43    140.39 o
   9  12  10     1288.07     1232.72     51.15 o
  10  12  10      658.19      649.81     40.80 o
  11  12  10     1507.41     1492.65     58.16 o
  12  12  10       24.93       43.20     24.10 o
  -3  13  10      156.01      155.84     35.18 o
  -2  13  10      413.22      422.80     47.21 o
  -1  13  10     4433.17     4473.42    114.06 o
   0  13  10     7615.37     7626.82    204.44 o
   1  13  10      829.90      899.27     63.50 o
   2  13  10     5291.83     5279.50    125.44 o
   3  13  10        2.61        0.00     12.37 o
   4  13  10      969.76      956.00     42.36 o
   5  13  10      826.77      834.72     40.16 o
   6  13  10      242.77      247.61     32.90 o
   7  13  10     3373.85     3293.96     83.42 o
   8  13  10      601.17      632.73     39.50 o
   9  13  10     2768.45     2751.78     77.30 o
  10  13  10      793.06      737.50     44.30 o
  11  13  10      153.95      114.61     23.52 o
  12  13  10       60.32       79.72     37.82 o
  -2  14  10     1831.03     1842.26    134.16 o
  -1  14  10      221.23      253.75     42.44 o
   0  14  10     3643.38     3918.87    136.52 o
   1  14  10     2915.15     3001.12    114.82 o
   2  14  10       43.35       23.79     24.20 o
   3  14  10      181.41      172.06     22.12 o
   4  14  10       67.92       42.39     16.26 o
   5  14  10     2978.50     3007.90     76.63 o
   6  14  10     6217.89     6277.87    126.42 o
   7  14  10      134.73      190.28     25.71 o
   8  14  10     8653.24     8344.21    156.83 o
   9  14  10       27.55        0.00     15.48 o
  10  14  10       97.50       25.78     31.74 o
  11  14  10      308.89      281.00     32.97 o
  12  14  10      291.83      255.40     45.16 o
  -1  15  10     3835.35     3948.51    142.33 o
   0  15  10      390.21      368.52     59.74 o
   1  15  10       54.99       37.08     25.28 o
   2  15  10      275.96      217.51     39.32 o
   3  15  10        7.01        0.00     20.30 o
   4  15  10     2990.93     2976.35     77.64 o
   5  15  10      885.51      961.51     45.89 o
   6  15  10     1157.00     1159.75     68.07 o
   7  15  10     2825.02     2919.99     80.99 o
   8  15  10       52.56       77.31     20.25 o
   9  15  10       14.07       21.98     16.84 o
  10  15  10      130.98      106.25     23.23 o
  11  15  10      750.61      753.94     48.88 o
   0  16  10        0.99        0.00     31.18 o
   1  16  10       10.68       29.54     29.90 o
   2  16  10     1002.53      996.11    145.75 o
   3  16  10     2777.29     2953.56    117.67 o
   4  16  10       77.46       56.22     31.66 o
   5  16  10     5943.57     5962.23    123.17 o
   6  16  10      968.33      865.66     48.04 o
   7  16  10      550.69      553.71     40.57 o
   8  16  10      363.40      365.82     47.90 o
   9  16  10      255.43      238.71     30.39 o
  10  16  10     3708.07     3546.70     96.72 o
   2  17  10      336.60      368.42     52.27 o
   3  17  10     2035.56     2184.03    123.61 o
   4  17  10     4868.54     4814.77    242.61 o
   5  17  10      105.00       58.02     20.95 o
   6  17  10     1118.69     1113.96     54.42 o
   7  17  10        1.42        0.00     16.66 o
   8  17  10       85.38       76.63     22.51 o
   9  17  10     2451.10     2424.49     79.11 o
   4  18  10      713.08      684.74     67.27 o
   5  18  10      659.05      646.21     65.58 o
   6  18  10        2.58       14.47     20.05 o
   7  18  10     2181.41     2220.89     76.49 o
  -4 -15  11     2975.73     3194.73    214.89 o
  -3 -15  11       21.56       22.61     30.67 o
  -2 -15  11     2270.48     2244.24    104.50 o
  -1 -15  11       12.04       13.55     26.97 o
   0 -15  11      104.92      119.00     50.95 o
   1 -15  11     3377.49     3486.31    194.69 o
  -5 -14  11     1949.29     1967.45    142.41 o
  -4 -14  11      304.75      363.48     80.36 o
  -3 -14  11     1202.60     1282.53     80.28 o
  -2 -14  11       11.37       15.11     25.71 o
  -1 -14  11      467.58      500.93     54.94 o
   0 -14  11      866.10      814.73     71.45 o
   1 -14  11      974.28     1000.52     54.45 o
   2 -14  11     3460.58     3565.68    143.69 o
   3 -14  11        1.16        0.76     20.81 o
  -6 -13  11       84.32       45.37     46.22 o
  -5 -13  11     1500.98     1659.82    129.55 o
  -4 -13  11     1073.21      986.99     70.79 o
  -3 -13  11        9.02       37.75     25.36 o
  -2 -13  11      446.07      517.59     53.65 o
  -1 -13  11      115.19       84.35     29.69 o
   0 -13  11     4162.20     4236.41    135.82 o
   1 -13  11     1586.32     1510.57     62.62 o
   2 -13  11      902.37      906.03     52.40 o
   3 -13  11      972.58     1010.00     55.58 o
   4 -13  11       15.64        2.53     20.80 o
   5 -13  11      658.92      647.73    101.72 o
  -7 -12  11      183.82      185.23     62.96 o
  -6 -12  11     2490.49     2737.49    169.22 o
  -5 -12  11       43.12       25.60     34.57 o
  -4 -12  11       53.69       30.19     25.39 o
  -3 -12  11     2586.12     2433.91    100.48 o
  -2 -12  11      165.84      157.85     34.01 o
  -1 -12  11     5489.97     5679.37    142.56 o
   0 -12  11      319.83      362.84     29.96 o
   1 -12  11     2596.98     2740.94     71.67 o
   2 -12  11      551.76      500.14     58.87 o
   3 -12  11        9.09        8.55     18.71 o
   4 -12  11     1536.80     1477.47     64.16 o
   5 -12  11        1.42        0.00     18.89 o
   6 -12  11     1543.48     1633.04     96.28 o
  -8 -11  11      473.63      480.85     90.25 o
  -7 -11  11     1143.25      943.75    107.72 o
  -6 -11  11       87.95       38.82     39.42 o
  -5 -11  11      288.25      190.81     56.29 o
  -4 -11  11     1674.52     1760.64     83.86 o
  -3 -11  11     3750.32     3893.72    127.96 o
  -2 -11  11     9021.41     9259.64    182.10 o
  -1 -11  11      358.54      372.32     34.58 o
   0 -11  11     1124.27     1126.24     43.81 o
   1 -11  11      673.52      594.72     34.57 o
   2 -11  11      809.28      817.99     39.80 o
   3 -11  11      594.45      553.88     41.08 o
   4 -11  11      166.36      120.50     25.16 o
   5 -11  11     5406.68     5287.92    129.75 o
   6 -11  11     1332.41     1178.58     67.79 o
   7 -11  11     1707.74     1791.22     74.21 o
  -8 -10  11      105.54      126.76     56.77 o
  -7 -10  11        3.75        0.00     34.81 o
  -6 -10  11      200.74       55.07     41.97 o
  -5 -10  11      162.37      118.27     45.00 o
  -4 -10  11     3315.24     3746.93    122.48 o
  -3 -10  11       74.88       65.78     21.48 o
  -2 -10  11     3203.15     3224.86     88.22 o
  -1 -10  11     4443.31     4380.68    105.92 o
   0 -10  11        6.50       15.40     12.63 o
   1 -10  11      444.59      428.22     29.63 o
   2 -10  11      271.20      209.67     32.74 o
   3 -10  11     3559.25     3528.97    127.48 o
   4 -10  11     2369.19     2454.97    113.14 o
   5 -10  11        3.02       38.88     19.42 o
   6 -10  11     2249.26     2316.82     89.95 o
   7 -10  11      219.01      250.46     34.26 o
   8 -10  11       77.67       28.90     25.70 o
  -8  -9  11      147.92       74.72     49.25 o
  -7  -9  11      388.44      521.25     81.40 o
  -6  -9  11      794.73      948.12    100.32 o
  -5  -9  11     3840.07     3765.90    197.91 o
  -4  -9  11      882.17      778.82     55.61 o
  -3  -9  11     4920.08     5123.84    117.12 o
  -2  -9  11     1953.49     1956.23     64.78 o
  -1  -9  11       48.82       54.41     17.03 o
   0  -9  11      655.61      647.99     32.73 o
   1  -9  11        6.45       14.81     12.74 o
   2  -9  11     3473.23     3520.57     77.75 o
   3  -9  11     2933.55     3026.66     71.48 o
   4  -9  11     5633.58     5541.60    125.53 o
   5  -9  11     5411.48     5459.43    126.72 o
   6  -9  11      113.47      114.99     23.24 o
   7  -9  11       68.76       66.49     22.31 o
   8  -9  11       34.88       18.91     22.47 o
  -8  -8  11       11.06        0.00     36.15 o
  -7  -8  11     3904.64     4007.16    134.59 o
  -6  -8  11     2558.46     2692.37    199.30 o
  -5  -8  11     1520.57     1656.46     78.13 o
  -4  -8  11     7514.42     7953.73    232.48 o
  -3  -8  11       17.51       17.48     15.32 o
  -2  -8  11      511.84      487.27     39.37 o
  -1  -8  11     1329.86     1403.93     52.02 o
   0  -8  11     5973.80     5930.67    106.92 o
   1  -8  11     6860.08     6726.11    117.46 o
   2  -8  11       69.96       85.38     15.82 o
   3  -8  11     5107.52     5010.12     96.65 o
   4  -8  11     3250.20     3236.42     73.85 o
   5  -8  11       95.52       68.37     19.84 o
   6  -8  11       77.75       33.67     19.07 o
   7  -8  11       50.00       29.96     20.46 o
   8  -8  11     6357.96     6231.62    145.19 o
   9  -8  11     1270.26     1352.22     65.90 o
  -9  -7  11      189.66      229.75     62.71 o
  -8  -7  11     1772.00     1860.42     90.54 o
  -7  -7  11       11.69       16.05     25.35 o
  -6  -7  11     3737.45     3675.80    124.03 o
  -5  -7  11     2079.89     2119.52     87.00 o
  -4  -7  11      273.15      274.35     36.80 o
  -3  -7  11      288.55      291.17     79.21 o
  -2  -7  11      448.33      429.46     30.96 o
  -1  -7  11     6566.29     6217.26    127.35 o
   0  -7  11     7527.12     7291.46    142.70 o
   1  -7  11     3171.44     3068.49     67.73 o
   2  -7  11     8506.91     8284.35    135.81 o
   3  -7  11       74.76       73.03     14.83 o
   4  -7  11      104.51       96.25     16.59 o
   5  -7  11     2120.34     2005.41     66.12 o
   6  -7  11     1952.53     1997.89     79.66 o
   7  -7  11     6594.51     6528.32    143.19 o
   8  -7  11      127.92       98.76     24.85 o
   9  -7  11     3050.78     3059.84     94.65 o
  10  -7  11      629.71      629.27     62.87 o
  -9  -6  11     1350.97     1397.26     82.02 o
  -8  -6  11      677.65      704.23     61.13 o
  -7  -6  11     6042.92     6210.03    286.52 o
  -6  -6  11      154.51      213.60     37.14 o
  -5  -6  11     1568.07     1525.28     73.45 o
  -4  -6  11       30.01       60.60     22.34 o
  -3  -6  11      140.45      116.54     19.41 o
  -2  -6  11     6967.36     7254.12    207.45 o
  -1  -6  11      699.88      735.66     41.10 o
   0  -6  11    12372.27    12380.11    185.88 o
   1  -6  11     5097.85     4896.87     81.82 o
   2  -6  11      425.57      408.05     27.60 o
   3  -6  11        1.81        4.73      8.84 o
   4  -6  11      136.35      130.05     15.59 o
   5  -6  11     2835.02     2853.50     70.99 o
   6  -6  11     2540.31     2538.20     88.83 o
   7  -6  11      990.29     1050.04     50.65 o
   8  -6  11     4013.41     3950.33    103.78 o
   9  -6  11        0.19        0.00     17.09 o
  10  -6  11       58.57       25.95     30.08 o
  -9  -5  11     2392.98     2277.39    100.48 o
  -8  -5  11     4119.65     4257.61    140.95 o
  -7  -5  11      143.91       86.94     29.03 o
  -6  -5  11     2764.95     2861.92    105.58 o
  -5  -5  11       52.55       60.08     25.04 o
  -4  -5  11     1759.61     1794.80     75.55 o
  -3  -5  11     6671.96     6584.87    205.96 o
  -2  -5  11      827.95      752.58     36.59 o
  -1  -5  11    10484.63    10405.61    159.79 o
   0  -5  11      358.51      335.08     22.75 o
   1  -5  11      909.63      846.63     33.25 o
   2  -5  11      256.62      270.04     21.98 o
   3  -5  11     1447.67     1462.45     38.70 o
   4  -5  11     7548.12     7536.11    181.29 o
   5  -5  11     1072.97     1039.59     34.04 o
   6  -5  11     6009.62     5972.08    110.99 o
   7  -5  11     5381.48     5379.26    105.51 o
   8  -5  11      183.82      194.23     23.48 o
   9  -5  11     1395.60     1194.02     55.75 o
  10  -5  11       12.09        0.00     18.55 o
  11  -5  11     1936.82     1881.04    326.98 o
  -9  -4  11      510.18      513.85     76.79 o
  -8  -4  11     1279.81     1141.42     71.86 o
  -7  -4  11      236.85      268.74    101.77 o
  -6  -4  11       27.67       11.97     22.46 o
  -5  -4  11     2738.69     2765.53     99.37 o
  -4  -4  11      749.56      803.80     52.32 o
  -3  -4  11     7530.13     7374.43    176.52 o
  -2  -4  11     7062.01     7154.35    138.10 o
  -1  -4  11      518.20      523.06     26.41 o
   0  -4  11      285.25      242.79     20.70 o
   1  -4  11      188.49      165.31     14.89 o
   2  -4  11     1312.90     1401.84     44.78 o
   3  -4  11     1330.83     1239.34     34.70 o
   4  -4  11      108.50      133.72     15.48 o
   5  -4  11     6480.48     6391.34     99.69 o
   6  -4  11     1004.98     1034.21     34.41 o
   7  -4  11     3132.71     3114.33     81.26 o
   8  -4  11      461.19      454.87     31.75 o
   9  -4  11        4.84        4.00     15.09 o
  10  -4  11     2459.94     2629.39     84.69 o
  11  -4  11      316.17      256.15     45.49 o
  -9  -3  11     1126.75     1146.40     76.65 o
  -8  -3  11      143.81      183.14     30.49 o
  -7  -3  11      223.99      228.77     30.69 o
  -6  -3  11     2042.33     2179.93     89.13 o
  -5  -3  11       19.34       42.94     21.94 o
  -4  -3  11    12716.05    13159.04    283.78 o
  -3  -3  11     2120.25     2076.13    122.40 o
  -2  -3  11     1368.06     1299.13     38.90 o
  -1  -3  11     1805.43     1800.14     47.72 o
   0  -3  11      465.45      525.18     25.34 o
   1  -3  11     1902.39     1870.66     47.14 o
   2  -3  11     2284.10     2223.98     46.80 o
   3  -3  11     1617.27     1567.17     38.52 o
   4  -3  11     8817.35     8587.59    122.00 o
   5  -3  11      361.94      321.98     24.06 o
   6  -3  11     3181.47     3113.85     63.24 o
   7  -3  11       16.52       12.95     10.79 o
   8  -3  11      138.04      102.87     20.89 o
   9  -3  11     2531.65     2556.67     67.49 o
  10  -3  11      398.35      365.45     33.34 o
  11  -3  11     5271.34     5546.64    164.65 o
  -9  -2  11       70.18       68.76     31.14 o
  -8  -2  11      262.30      228.20     40.02 o
  -7  -2  11      674.72      769.18     52.87 o
  -6  -2  11     2264.88     2272.96     73.00 o
  -5  -2  11     9940.86    10157.44    189.42 o
  -4  -2  11      502.07      437.85     47.07 o
  -3  -2  11     8126.48     8214.95    265.54 o
  -2  -2  11     1128.00     1218.03     43.88 o
  -1  -2  11       22.89       31.28     11.22 o
   0  -2  11     3778.54     3639.77     80.24 o
   1  -2  11      321.80      355.89     21.45 o
   2  -2  11     8398.90     7948.58    112.48 o
   3  -2  11     5629.22     5644.92     70.56 o
   4  -2  11     8138.81     7966.25    103.65 o
   5  -2  11     8866.88     8851.32    125.00 o
   6  -2  11        8.28        2.78      8.02 o
   7  -2  11     2189.16     2215.03     45.90 o
   8  -2  11      981.28      942.99     39.19 o
   9  -2  11     2372.17     2459.44     64.44 o
  10  -2  11     3862.84     4141.26     95.51 o
  11  -2  11       56.54        0.00     25.66 o
  12  -2  11     1111.63     1174.44     75.75 o
  -9  -1  11      109.36       66.76     31.16 o
  -8  -1  11       15.07        0.00     22.94 o
  -7  -1  11     6456.45     6519.12    177.50 o
  -6  -1  11     3291.79     3622.57    145.41 o
  -5  -1  11     2333.52     2324.87     70.87 o
  -4  -1  11     3294.17     3322.64     83.63 o
  -3  -1  11      175.70      160.18     20.08 o
  -2  -1  11      388.71      385.72     21.83 o
  -1  -1  11     3207.44     3217.95     76.35 o
   0  -1  11     1157.26     1220.62     36.28 o
   1  -1  11     8335.56     7834.17    123.83 o
   2  -1  11      336.16      351.15     21.42 o
   3  -1  11     5334.79     5320.34    101.17 o
   4  -1  11     3266.23     3468.13     49.52 o
   5  -1  11      190.63      202.05     13.13 o
   6  -1  11     2680.71     2636.36     45.24 o
   7  -1  11       38.69       37.15     10.19 o
   8  -1  11    12068.05    11965.69    149.32 o
   9  -1  11     3557.60     3610.00     91.12 o
  10  -1  11     1419.84     1402.68     55.88 o
  11  -1  11     1067.89     1058.81     65.57 o
  12  -1  11      102.62       71.82     29.20 o
  -8   0  11     3598.44     3511.07    125.79 o
  -7   0  11       15.00        1.16     22.20 o
  -6   0  11     5035.48     5103.18    165.78 o
  -5   0  11     2053.83     2044.53     93.91 o
  -4   0  11      212.10      212.28     24.68 o
  -3   0  11     1281.52     1257.05     79.18 o
  -2   0  11     1055.17     1021.58     29.15 o
  -1   0  11    11695.01    11345.51    194.25 o
   0   0  11      631.12      630.46     27.92 o
   1   0  11     5122.51     5133.13     89.47 o
   2   0  11     2140.35     2104.80     49.29 o
   3   0  11       89.44       63.12      9.42 o
   4   0  11        3.06       11.63      4.75 o
   5   0  11      383.47      384.13     16.47 o
   6   0  11      857.84      902.14     24.68 o
   7   0  11     4590.57     4610.07     66.68 o
   8   0  11       10.47       12.82      9.40 o
   9   0  11     6736.78     7044.69    109.68 o
  10   0  11      612.07      562.49     32.93 o
  11   0  11       12.39        4.97     24.62 o
  12   0  11      438.27      521.44     51.91 o
  -8   1  11      550.58      537.76     55.61 o
  -7   1  11     2105.32     2128.61     92.81 o
  -6   1  11        6.96       33.85     23.81 o
  -5   1  11       77.70       81.01     20.61 o
  -4   1  11      109.09      134.55     31.37 o
  -3   1  11     1722.18     1688.24     93.77 o
  -2   1  11    11251.61    11433.94    149.98 o
  -1   1  11     2712.49     2684.64     45.14 o
   0   1  11     6098.77     5868.06     86.66 o
   1   1  11     3718.95     3504.34     68.01 o
   2   1  11       56.74       29.65      9.10 o
   3   1  11     2490.99     2525.18     50.17 o
   4   1  11      357.63      373.50     12.40 o
   5   1  11     2696.41     2684.05     40.02 o
   6   1  11      232.75      218.49     12.63 o
   7   1  11     2555.15     2608.09     41.51 o
   8   1  11     6131.01     6160.70     81.36 o
   9   1  11       23.48        3.53      8.69 o
  10   1  11     1126.57     1131.90     42.41 o
  11   1  11     1253.22     1286.36     65.87 o
  12   1  11     1033.49      997.86     64.80 o
  13   1  11     2170.36     2448.74     81.05 o
  -8   2  11     1172.04     1214.47     78.81 o
  -7   2  11       79.14       75.64     28.27 o
  -6   2  11       62.46       55.37     27.13 o
  -5   2  11     1126.85     1061.88    103.23 o
  -4   2  11     8361.74     8516.34    163.03 o
  -3   2  11    10297.46    10250.39    183.73 o
  -2   2  11     2963.22     2910.88    108.60 o
  -1   2  11     1690.43     1769.12     60.02 o
   0   2  11      785.82      850.70     29.82 o
   1   2  11      230.70      232.95     14.39 o
   2   2  11     1076.60     1102.55     35.03 o
   3   2  11      551.98      538.56     14.04 o
   4   2  11    10488.51    10282.86    108.26 o
   5   2  11      216.75      244.40     10.49 o
   6   2  11     6439.02     6457.70     67.92 o
   7   2  11     1098.21     1124.20     22.54 o
   8   2  11      387.45      382.25     16.13 o
   9   2  11      657.35      694.21     22.71 o
  10   2  11        3.45        0.00      8.71 o
  11   2  11     3698.07     4079.09     78.12 o
  12   2  11     1847.66     2135.42     63.33 o
  13   2  11      267.66      242.73     32.75 o
  -8   3  11      108.18       96.68     53.74 o
  -7   3  11       44.94       40.31     26.26 o
  -6   3  11      337.79      340.31     56.10 o
  -5   3  11     7099.28     7017.51    181.46 o
  -4   3  11      222.07      292.21     28.53 o
  -3   3  11     7055.30     7050.38    138.95 o
  -2   3  11     3596.84     3556.47     86.72 o
  -1   3  11       68.31       63.39     10.64 o
   0   3  11       93.19      105.06     10.50 o
   1   3  11      579.94      639.06     23.27 o
   2   3  11     2936.48     2903.03     41.58 o
   3   3  11     7242.68     7392.14     80.54 o
   4   3  11      431.11      393.93     14.65 o
   5   3  11    24770.31    25100.71    227.05 o
   6   3  11     1024.44     1005.55     21.10 o
   7   3  11      146.43      131.71     10.00 o
   8   3  11       81.38       59.99      8.74 o
   9   3  11      630.69      679.24     22.82 o
  10   3  11     8941.67     9027.27    104.97 o
  11   3  11      692.29      729.86     36.02 o
  12   3  11     1787.23     1843.36     72.88 o
  13   3  11      730.35      739.72     60.28 o
  -7   4  11      509.00      422.72     51.61 o
  -6   4  11     1997.99     1830.98     85.13 o
  -5   4  11       96.07      135.65     31.00 o
  -4   4  11     3178.49     3643.84    115.55 o
  -3   4  11     1692.44     1665.87     56.03 o
  -2   4  11     1258.06     1205.40     38.50 o
  -1   4  11      540.03      519.93     22.99 o
   0   4  11      134.12      181.16     18.19 o
   1   4  11     5995.95     6104.32     76.84 o
   2   4  11       85.99       88.00      8.45 o
   3   4  11    10866.53    11160.19    124.10 o
   4   4  11     3274.73     3315.90     44.40 o
   5   4  11      309.80      351.91     12.49 o
   6   4  11        3.79        7.40      5.46 o
   7   4  11      152.41      135.30     10.42 o
   8   4  11     2172.10     2211.76     38.68 o
   9   4  11     3458.72     3446.32     75.53 o
  10   4  11       22.92       16.21     10.15 o
  11   4  11     6790.09     7113.01     97.15 o
  12   4  11      910.01      739.61     60.59 o
  13   4  11        9.50        0.00     20.63 o
  -7   5  11      875.55      955.95     70.94 o
  -6   5  11      759.37      677.90     58.52 o
  -5   5  11     2876.66     2981.53    128.83 o
  -4   5  11        4.02        0.00     17.78 o
  -3   5  11      518.68      398.03     63.75 o
  -2   5  11      127.57      121.08     19.38 o
  -1   5  11     1622.37     1689.85     41.44 o
   0   5  11     9512.27     9677.58    123.31 o
   1   5  11      169.47      194.15     12.13 o
   2   5  11    10594.80    10721.08    122.01 o
   3   5  11     2773.20     2686.30     41.93 o
   4   5  11       21.69       22.62      6.26 o
   5   5  11      243.54      227.67     14.49 o
   6   5  11      964.62     1007.80     21.63 o
   7   5  11    13598.80    13807.39    136.45 o
   8   5  11     4107.00     4049.49     57.24 o
   9   5  11     3322.01     3335.45     60.49 o
  10   5  11     1595.99     1509.09     39.78 o
  11   5  11      278.32      301.38     25.47 o
  12   5  11        2.21        0.00     14.02 o
  13   5  11       61.43       35.34     27.10 o
  -7   6  11     1860.17     1953.44     95.56 o
  -6   6  11      935.76      977.63     92.92 o
  -5   6  11      596.37      558.40     52.90 o
  -4   6  11      142.81      107.74     28.18 o
  -3   6  11        7.79        0.00     15.27 o
  -2   6  11     2364.22     2453.08     72.99 o
  -1   6  11      987.43      959.01     36.28 o
   0   6  11     5972.18     6052.35     80.47 o
   1   6  11    18343.47    18220.74    196.16 o
   2   6  11       14.40       20.56      7.22 o
   3   6  11     2384.08     2485.68     45.40 o
   4   6  11     1056.73     1149.56     25.78 o
   5   6  11     2568.25     2714.83     43.94 o
   6   6  11     7936.58     7825.52    114.82 o
   7   6  11      831.31      914.73     22.28 o
   8   6  11     6083.60     6206.08     93.60 o
   9   6  11      369.98      367.95     22.35 o
  10   6  11       73.56       64.72     16.67 o
  11   6  11        0.67        0.00     13.30 o
  12   6  11       29.42        8.54     15.39 o
  13   6  11     2264.35     2237.88     98.03 o
  -6   7  11      727.80      703.47     62.13 o
  -5   7  11       87.13       92.88     34.21 o
  -4   7  11      352.45      357.72     43.70 o
  -3   7  11     4410.38     4356.72    130.92 o
  -2   7  11        6.33        3.43     30.93 o
  -1   7  11    12025.60    12237.99    184.87 o
   0   7  11     7441.51     7553.22     96.78 o
   1   7  11     1425.43     1427.30     31.76 o
   2   7  11      744.62      753.41     22.45 o
   3   7  11        6.26        7.89      6.48 o
   4   7  11     5794.32     5646.70     74.65 o
   5   7  11     4125.31     4198.02     70.13 o
   6   7  11     3415.42     3368.55     52.64 o
   7   7  11     9174.77     9481.63    128.00 o
   8   7  11       39.41       36.49     11.19 o
   9   7  11      406.34      468.56     29.85 o
  10   7  11        0.72        8.30     12.79 o
  11   7  11      490.67      455.27     31.92 o
  12   7  11     2584.07     2846.98     87.08 o
  13   7  11       39.87       11.53     21.91 o
  -6   8  11       34.37       43.72     27.66 o
  -5   8  11      440.42      435.58     50.73 o
  -4   8  11     2604.27     2709.12    105.11 o
  -3   8  11     2126.94     2092.98     87.71 o
  -2   8  11    10779.01    10482.36    238.97 o
  -1   8  11      710.20      662.89     45.87 o
   0   8  11     2188.47     2194.21     51.02 o
   1   8  11      412.96      413.74     20.71 o
   2   8  11       39.22       41.47      8.98 o
   3   8  11     8900.06     9071.36    110.16 o
   4   8  11      678.44      672.68     34.35 o
   5   8  11     6809.99     6830.50     97.48 o
   6   8  11     2640.77     2582.27     55.48 o
   7   8  11      898.69      857.60     36.52 o
   8   8  11     4986.15     5185.31     84.49 o
   9   8  11       79.94       83.46     20.40 o
  10   8  11     1503.70     1563.10     51.76 o
  11   8  11     3148.32     2998.81     76.37 o
  12   8  11      706.19      761.52     48.69 o
  13   8  11     3290.33     3567.34    104.25 o
  -5   9  11       86.14       88.08     30.32 o
  -4   9  11     2337.81     2506.42    102.03 o
  -3   9  11     4376.53     4330.97    195.24 o
  -2   9  11      704.23      744.17     53.75 o
  -1   9  11     1449.23     1487.96     56.26 o
   0   9  11       21.40       12.50     10.73 o
   1   9  11      766.11      783.53     27.45 o
   2   9  11     4099.27     4117.26     74.69 o
   3   9  11     1061.06     1058.07     41.42 o
   4   9  11    12190.25    12097.07    168.74 o
   5   9  11      495.65      497.93     25.60 o
   6   9  11     1820.38     1795.65     46.14 o
   7   9  11      851.33      877.98     33.08 o
   8   9  11      103.51       58.12     14.86 o
   9   9  11     1199.09     1193.18     44.02 o
  10   9  11      153.94      195.06     23.50 o
  11   9  11     3050.35     3276.80    172.07 o
  12   9  11     1836.13     1840.89    105.60 o
  13   9  11      507.95      456.16     60.20 o
  -5  10  11     2447.26     2492.89    108.02 o
  -4  10  11      201.28      265.78     40.19 o
  -3  10  11     1540.20     1459.10     74.80 o
  -2  10  11      898.69      885.07     69.33 o
  -1  10  11      175.34      129.49     23.27 o
   0  10  11     2254.16     2137.07     67.83 o
   1  10  11      840.09      820.92     29.13 o
   2  10  11     6482.88     6555.74     95.46 o
   3  10  11     8962.09     9091.71    136.39 o
   4  10  11      419.66      440.76     25.45 o
   5  10  11     5090.33     5035.08    101.82 o
   6  10  11      144.48      151.40     18.79 o
   7  10  11      208.85      193.70     21.63 o
   8  10  11     1832.93     1970.08     57.53 o
   9  10  11      356.82      366.26     34.27 o
  10  10  11     5963.61     6061.10    139.30 o
  11  10  11      592.00      461.53     40.53 o
  12  10  11     1315.08     1628.07    168.13 o
  13  10  11       90.82      122.59     35.03 o
  -4  11  11     1953.30     1889.79     91.18 o
  -3  11  11     1020.64      864.96     62.66 o
  -2  11  11        0.59        0.00     19.14 o
  -1  11  11     1030.08      992.22     49.97 o
   0  11  11      150.77      156.38     24.40 o
   1  11  11    10930.14    11259.85    178.67 o
   2  11  11     1985.33     1959.13     56.23 o
   3  11  11    10341.21    10292.62    168.39 o
   4  11  11     5279.85     5313.52     94.03 o
   5  11  11      465.63      469.43     30.50 o
   6  11  11      250.10      226.58     22.74 o
   7  11  11      457.14      427.01     34.87 o
   8  11  11     3061.42     3030.34     75.71 o
   9  11  11     4393.79     4371.74     99.54 o
  10  11  11       95.62       78.27     21.36 o
  11  11  11     3569.86     3536.82    133.28 o
  12  11  11        3.90       11.57     20.23 o
  13  11  11      351.83      414.93     52.65 o
  -3  12  11       10.46        0.00     23.37 o
  -2  12  11      510.71      525.83    105.84 o
  -1  12  11     2451.31     2562.68     85.09 o
   0  12  11    10671.08    10712.74    203.79 o
   1  12  11       74.95      105.90     28.54 o
   2  12  11     8645.92     8723.27    184.30 o
   3  12  11      330.25      367.39     29.05 o
   4  12  11        0.64        0.00     13.11 o
   5  12  11     2244.62     2178.64     61.89 o
   6  12  11        3.27        4.67     13.03 o
   7  12  11    11444.06    11421.89    187.91 o
   8  12  11     2079.67     2074.05     76.28 o
   9  12  11     3772.05     3828.32     93.41 o
  10  12  11     3265.49     3005.92    102.20 o
  11  12  11      120.98      119.64     23.91 o
  12  12  11       20.13       17.73     18.95 o
  -2  13  11     2437.60     2345.72     98.19 o
  -1  13  11     3468.68     3756.43    104.12 o
   0  13  11     2638.41     2677.85    107.84 o
   1  13  11     4973.27     4770.98    149.91 o
   2  13  11       24.33       16.88     18.32 o
   3  13  11      787.86      752.29     39.99 o
   4  13  11     5108.63     4992.00    103.95 o
   5  13  11     4158.91     4112.62     92.30 o
   6  13  11     7873.53     7890.87    143.76 o
   7  13  11      917.95      877.24     42.99 o
   8  13  11     5532.09     5594.31    119.12 o
   9  13  11     1264.95     1219.17     53.28 o
  10  13  11      196.26      215.11     27.56 o
  11  13  11       75.81       65.61     23.74 o
  12  13  11       14.47       21.74     18.98 o
  -2  14  11      118.55      120.58     49.25 o
  -1  14  11     2789.25     2890.91    117.25 o
   0  14  11     1182.74     1283.65     79.59 o
   1  14  11       99.63       33.36     31.48 o
   2  14  11      341.89      337.73     45.47 o
   3  14  11       43.86       44.80     16.51 o
   4  14  11     3141.27     3238.54     81.20 o
   5  14  11     1621.88     1585.76     77.18 o
   6  14  11      585.97      604.20     38.35 o
   7  14  11     6545.59     6430.12    127.64 o
   8  14  11      414.98      368.49     33.95 o
   9  14  11      340.82      310.04     32.73 o
  10  14  11     1536.55     1390.06     75.50 o
  11  14  11      983.87     1069.66     54.76 o
   0  15  11      544.77      540.87     58.75 o
   1  15  11        6.10        0.00     23.19 o
   2  15  11      185.79      153.19     35.80 o
   3  15  11     3955.69     3901.48    145.87 o
   4  15  11       43.72       50.07     19.03 o
   5  15  11     4607.45     4540.64    102.47 o
   6  15  11      713.12      710.16     41.51 o
   7  15  11      433.35      392.52     30.40 o
   8  15  11      110.62       86.65     22.17 o
   9  15  11        1.75        0.00     16.32 o
  10  15  11     1715.09     1784.48     65.80 o
  11  15  11      867.78      934.56     53.82 o
   1  16  11     1346.94     1358.55     85.87 o
   2  16  11     2919.86     2940.99    359.12 o
   3  16  11      541.04      582.92     60.10 o
   4  16  11     5499.07     5823.01    188.22 o
   5  16  11      352.33      328.61     32.69 o
   6  16  11       92.48       73.25     20.79 o
   7  16  11       16.39        6.87     14.83 o
   8  16  11       36.40       36.82     19.55 o
   9  16  11     2388.53     2318.81    119.13 o
  10  16  11       55.60       72.65     24.55 o
   3  17  11     3262.53     3363.65    132.86 o
   4  17  11      484.00      535.80     95.83 o
   5  17  11      164.98      187.19     26.99 o
   6  17  11      104.81       84.18     22.62 o
   7  17  11      745.62      674.83     40.07 o
   8  17  11      851.47      889.96     80.49 o
  -1 -15  12      182.55      156.23     39.07 o
  -4 -14  12     1034.03     1018.49     77.25 o
  -3 -14  12       64.51      125.13     39.18 o
  -2 -14  12      178.52      169.65     39.31 o
  -1 -14  12      215.60      195.28     40.93 o
   0 -14  12     2915.40     3248.58    125.35 o
   1 -14  12     3214.12     3151.16     95.90 o
   2 -14  12      488.72      446.40     43.56 o
  -5 -13  12       45.73       17.95     46.46 o
  -4 -13  12        7.26        0.00     31.66 o
  -3 -13  12      519.34      540.64     62.47 o
  -2 -13  12       96.54       57.28     29.37 o
  -1 -13  12     4598.96     4681.26    152.89 o
   0 -13  12      869.78      932.41     45.14 o
   1 -13  12     1567.26     1379.36     60.27 o
   2 -13  12     1162.82     1239.94     96.83 o
   3 -13  12       18.96       15.07     19.43 o
   4 -13  12      709.33      779.93     53.29 o
  -6 -12  12       53.42       36.27     41.12 o
  -5 -12  12       44.18       10.43     37.85 o
  -4 -12  12      594.17      683.31     91.22 o
  -3 -12  12      849.37      961.60     67.81 o
  -2 -12  12     6659.26     6900.17    152.54 o
  -1 -12  12       66.38       62.45     20.86 o
   0 -12  12     4859.24     4872.10    102.88 o
   1 -12  12     1006.42     1044.15     46.14 o
   2 -12  12      375.75      350.69     36.36 o
   3 -12  12      804.18      779.67     50.26 o
   4 -12  12       33.97       78.99     32.33 o
   5 -12  12     3531.98     3555.89    106.19 o
  -7 -11  12       28.03       53.74     44.16 o
  -6 -11  12        1.86       29.48     40.15 o
  -5 -11  12        8.63       20.14     35.06 o
  -4 -11  12     3266.26     3589.54    188.14 o
  -3 -11  12     3207.96     3091.96    188.36 o
  -2 -11  12      521.02      553.89     40.77 o
  -1 -11  12     4266.23     4380.61    110.19 o
   0 -11  12      461.75      429.29     32.83 o
   1 -11  12      157.94      136.67     21.68 o
   2 -11  12     1355.98     1332.71     49.43 o
   3 -11  12     1371.02     1352.13     67.86 o
   4 -11  12     7594.81     7635.93    176.73 o
   5 -11  12        0.69        0.00     28.99 o
   6 -11  12     2445.36     2483.63     86.79 o
  -7 -10  12       26.20       27.66     42.94 o
  -6 -10  12       73.56        0.00     36.51 o
  -5 -10  12     2540.24     2387.77    150.78 o
  -4 -10  12      284.47      276.70     52.10 o
  -3 -10  12     3272.79     3353.02     93.37 o
  -2 -10  12     1512.36     1535.36    104.25 o
  -1 -10  12      629.22      625.15     67.63 o
   0 -10  12      211.11      270.88     25.85 o
   1 -10  12      282.58      286.09     26.65 o
   2 -10  12     7070.20     6943.90    149.28 o
   3 -10  12     8810.99     8516.05    172.26 o
   4 -10  12     6111.78     6124.77    139.36 o
   5 -10  12     8494.56     8731.04    181.24 o
   6 -10  12      149.27      108.17     43.10 o
   7 -10  12      100.78       68.24     23.88 o
  -8  -9  12        2.56       30.45     42.82 o
  -7  -9  12     1023.33     1140.39    116.33 o
  -6  -9  12     2421.98     2706.78    109.03 o
  -5  -9  12       95.03       91.18     29.07 o
  -4  -9  12     5196.72     5163.16    169.95 o
  -3  -9  12      499.41      401.25     36.11 o
  -2  -9  12     4833.60     4745.65    202.91 o
  -1  -9  12      363.56      378.19     32.67 o
   0  -9  12       43.89       23.59     14.38 o
   1  -9  12    12938.06    12543.67    194.28 o
   2  -9  12      255.23      244.86     33.13 o
   3  -9  12     4954.43     5005.06    100.52 o
   4  -9  12     1526.27     1635.95     76.03 o
   5  -9  12       55.05       61.91     21.36 o
   6  -9  12        0.29       19.42     18.94 o
   7  -9  12      494.85      508.13     52.93 o
   8  -9  12     2397.96     2440.07    109.08 o
  -8  -8  12     1226.48     1013.75    111.96 o
  -7  -8  12     1369.55     1482.34     83.23 o
  -6  -8  12     1882.86     2014.76     93.26 o
  -5  -8  12     6371.95     6606.17    180.74 o
  -4  -8  12      349.77      327.98     41.91 o
  -3  -8  12     3298.38     3203.79     86.66 o
  -2  -8  12        1.31        0.00     13.39 o
  -1  -8  12      810.16      823.52     43.12 o
   0  -8  12     5900.10     5865.25    126.78 o
   1  -8  12     1236.83     1260.56     43.97 o
   2  -8  12    13503.22    13254.87    201.79 o
   3  -8  12      561.99      573.97     40.08 o
   4  -8  12     1572.20     1530.45     49.73 o
   5  -8  12       76.03       60.12     20.07 o
   6  -8  12     1311.62     1242.33     57.88 o
   7  -8  12     4589.18     4284.72    112.72 o
   8  -8  12      188.28      227.79     35.34 o
   9  -8  12     2819.10     3089.41     98.76 o
  -8  -7  12        0.63        0.00     27.65 o
  -7  -7  12     4852.37     4896.21    154.73 o
  -6  -7  12     2251.75     2317.98     99.05 o
  -5  -7  12     1924.95     1921.07     85.62 o
  -4  -7  12     1853.65     1823.30     81.03 o
  -3  -7  12      102.51       25.65     14.91 o
  -2  -7  12     5088.56     5074.81    114.06 o
  -1  -7  12     2637.97     2642.34     74.52 o
   0  -7  12    10687.88    10835.79    299.67 o
   1  -7  12    13714.16    13313.24    199.71 o
   2  -7  12       96.04      140.79     18.46 o
   3  -7  12      437.66      411.41     27.91 o
   4  -7  12       93.26       62.97     17.21 o
   5  -7  12     1836.05     1870.55     71.97 o
   6  -7  12     6336.77     6351.19    139.45 o
   7  -7  12      180.38      225.18     50.22 o
   8  -7  12     6118.86     6225.88    144.32 o
   9  -7  12      236.50      196.17     43.51 o
  -8  -6  12     2933.65     3098.62    121.24 o
  -7  -6  12       76.59       28.76     27.02 o
  -6  -6  12     4046.06     3986.24    239.40 o
  -5  -6  12      232.46      228.20     38.04 o
  -4  -6  12       17.94        0.00     20.14 o
  -3  -6  12     5233.39     5145.86    120.66 o
  -2  -6  12        0.11        0.00     13.47 o
  -1  -6  12    12965.53    12810.72    271.58 o
   0  -6  12     6114.10     6040.10    109.18 o
   1  -6  12     3840.13     3844.24     78.95 o
   2  -6  12     2891.48     2682.79     57.11 o
   3  -6  12        0.52        0.00      9.13 o
   4  -6  12     3672.56     3554.54     69.42 o
   5  -6  12     1022.40     1011.64     44.46 o
   6  -6  12     5990.36     6049.32    116.13 o
   7  -6  12     9164.34     8898.01    178.00 o
   8  -6  12        2.61        0.00     17.89 o
   9  -6  12      999.48      952.12     83.03 o
  10  -6  12        0.94       11.26     21.04 o
  -8  -5  12      753.11      803.17     66.36 o
  -7  -5  12     1818.34     1789.52     86.65 o
  -6  -5  12      237.75      214.98     36.60 o
  -5  -5  12      363.77      465.43     47.62 o
  -4  -5  12     1687.33     1794.02    120.21 o
  -3  -5  12     2090.62     2182.55     84.78 o
  -2  -5  12    10661.12     9959.03    507.60 o
  -1  -5  12      174.56      168.81     19.04 o
   0  -5  12     3811.40     3707.35    141.61 o
   1  -5  12      174.23      139.76     15.34 o
   2  -5  12       24.53       15.92      9.86 o
   3  -5  12     2239.65     2317.15     52.00 o
[truncated: 150,434 more chars]
